# Supplementary material for: Identification of Grape Laccase Genes and Their Potential Role in Secondary Metabolite Synthesis
Source: Int J Mol Sci. 2024 Sep 30;25(19):10574. doi: 10.3390/ijms251910574 (PMC11476532; doi:10.3390/ijms251910574)
Supplement: Supplementary file 1 [file ijms-25-10574-s001.zip]

Archive with 5 entries (5 files):
- Figure S1.tif
- Table S1 Physio.xlsx
- Table S2 Metabolites.xlsx
- Table S3 Cis.xlsx
- Table S4 Primers.xlsx
