# Supplementary material for: Identification of Grape Laccase Genes and Their Potential Role in Secondary Metabolite Synthesis
Source: Int J Mol Sci. 2024 Sep 30;25(19):10574. doi: 10.3390/ijms251910574 (PMC11476532; doi:10.3390/ijms251910574)
Supplement: Supplementary file 1 [file ijms-25-10574-s001.zip › Table S1 Physio.xlsx]

## Sheet: Sheet1
Table S1： Detailed information of all 115 VviLACs identified in grapevine genome
Gene name	Sequence ID	Chromosome	Localization	Protein Length (aa)a	Molecular Weight (kDa)b	pIc
VviLAC1	Vitvi01g00397	Chr01	4261224-4265108	577	65.8778	9.31
VviLAC2	Vitvi01g00398	Chr01	4273851-4277562	577	65.7127	9.4
VviLAC3	Vitvi02g00511	Chr02	4813347-4818433	591	65.8377	8.78
VviLAC4	Vitvi03g00217	Chr03	2581876-2585153	542	60.2254	9.44
VviLAC5	Vitvi04g00758	Chr04	9387924-9388595	136	15.5138	9.24
VviLAC6	Vitvi04g00759	Chr04	9388596-9390182	386	42.4645	5.87
VviLAC7	Vitvi04g01317	Chr04	18893346-18895796	563	62.2254	8.49
VviLAC8	Vitvi06g00378	Chr06	4744542-4747169	585	64.3882	9.02
VviLAC9	Vitvi06g00405	Chr06	5033003-5035353	566	62.2963	8.75
VviLAC10	Vitvi06g00591	Chr06	6883898-6887117	554	60.705	9.26
VviLAC11	Vitvi06g00728	Chr06	8172654-8176072	574	63.5855	8.59
VviLAC12	Vitvi06g01033	Chr06	14096398-14100960	581	65.2542	8.42
VviLAC13	Vitvi06g01827	Chr06	14107411-14108563	145	16.1524	7.06
VviLAC14	Vitvi07g01163	Chr07	16086134-16094581	595	66.5853	6.16
VviLAC15	Vitvi07g01307	Chr07	18436992-18440866	537	59.5329	9.34
VviLAC16	Vitvi07g01308	Chr07	18442602-18446481	536	60.1444	9.16
VviLAC17	Vitvi07g02674	Chr07	23507333-23510107	567	63.8643	6.72
VviLAC18	Vitvi07g02676	Chr07	23520460-23523122	567	63.9784	7.06
VviLAC19	Vitvi07g02677	Chr07	23530893-23533037	95	10.5229	4.9
VviLAC20	Vitvi07g01784	Chr07	23536696-23542669	570	64.4582	6.83
VviLAC21	Vitvi07g01787	Chr07	23548772-23549478	231	26.2727	6.75
VviLAC22	Vitvi07g01790	Chr07	23571914-23576672	279	31.6256	7.14
VviLAC23	Vitvi07g01791	Chr07	23576753-23580200	570	64.2668	6.44
VviLAC24	Vitvi08g00260	Chr08	5143770-5145730	111	12.9806	6.07
VviLAC25	Vitvi08g01031	Chr08	12912601-12915083	562	62.494	8.37
VviLAC26	Vitvi08g01223	Chr08	14844732-14847616	579	63.6897	9.24
VviLAC27	Vitvi08g02201	Chr08	14883407-14889202	573	63.6466	9.77
VviLAC28	Vitvi08g01228	Chr08	14892098-14900597	758	84.7934	9.89
VviLAC29	Vitvi08g01229	Chr08	14901546-14905867	586	64.9555	9.22
VviLAC30	Vitvi08g01299	Chr08	15658093-15661505	565	61.9997	6.79
VviLAC31	Vitvi08g01335	Chr08	15988103-15991376	556	60.4794	9.12
VviLAC32	Vitvi08g01735	Chr08	20217453-20219575	557	61.689	8.04
VviLAC33	Vitvi09g01875	Chr09	17552147-17552642	109	12.5165	9.52
VviLAC34	Vitvi10g01638	Chr10	863019-866097	132	14.2554	9.79
VviLAC35	Vitvi10g00082	Chr10	866219-871406	540	60.7382	9.46
VviLAC36	Vitvi12g00382	Chr12	5575071-5578295	541	60.0076	8.77
VviLAC37	Vitvi12g00923	Chr12	13146385-13149086	561	63.6362	9.36
VviLAC38	Vitvi13g00117	Chr13	1088122-1091353	577	63.1778	7.63
VviLAC39	Vitvi13g00321	Chr13	3344792-3347087	583	64.2958	9.44
VviLAC40	Vitvi13g00322	Chr13	3351714-3353898	583	64.3859	9.53
VviLAC41	Vitvi13g00323	Chr13	3357858-3360139	584	64.6142	9.35
VviLAC42	Vitvi13g00341	Chr13	3545007-3547637	584	64.4982	9.4
VviLAC43	Vitvi13g00342	Chr13	3551233-3553560	584	64.447	9.22
VviLAC44	Vitvi13g00509	Chr13	4498610-4502081	532	58.1446	8.67
VviLAC45	Vitvi13g00695	Chr13	7108801-7111482	586	64.838	5.21
VviLAC46	Vitvi13g00702	Chr13	7176535-7177601	100	11.307	8.57
VviLAC47	Vitvi14g02615	Chr14	5204116-5206720	152	17.9	9.55
VviLAC48	Vitvi15g00941	Chr15	17223853-17229042	627	69.759	8.19
VviLAC49	Vitvi16g00715	Chr16	13588005-13593521	592	65.7214	6.6
VviLAC50	Vitvi17g00227	Chr17	2520234-2524622	583	65.2615	8.5
VviLAC51	Vitvi18g00137	Chr18	1351284-1356971	541	60.1371	9.22
VviLAC52	Vitvi18g01437	Chr18	18303047-18305958	506	56.9292	8.05
VviLAC53	Vitvi18g01438	Chr18	18330181-18334020	569	64.0833	8.82
VviLAC54	Vitvi18g01439	Chr18	18348943-18351389	563	62.9558	4.97
VviLAC55	Vitvi18g01447	Chr18	18497239-18499701	563	62.7835	5.01
VviLAC56	Vitvi18g02895	Chr18	18581444-18586636	550	61.4697	6.83
VviLAC57	Vitvi18g02896	Chr18	18598295-18601167	569	63.7167	8.52
VviLAC58	Vitvi18g02899	Chr18	18734547-18754595	488	54.0531	6.42
VviLAC59	Vitvi18g02902	Chr18	19077428-19082046	596	67.051	6.5
VviLAC60	Vitvi18g02906	Chr18	19318879-19322179	567	63.8111	8.62
VviLAC61	Vitvi18g01479	Chr18	19436101-19438921	571	64.1315	6.46
VviLAC62	Vitvi18g01482	Chr18	19490245-19493211	567	63.5276	6.46
VviLAC63	Vitvi18g01487	Chr18	19520695-19524790	567	63.6191	5.6
VviLAC64	Vitvi18g01488	Chr18	19605002-19609053	586	65.7241	5.25
VviLAC65	Vitvi18g01490	Chr18	19682424-19685819	567	63.5134	7.25
VviLAC66	Vitvi18g02921	Chr18	20593084-20597032	470	52.1905	4.58
VviLAC67	Vitvi18g02922	Chr18	20604741-20607220	592	65.8523	4.71
VviLAC68	Vitvi18g02924	Chr18	20626355-20628913	589	65.8391	4.83
VviLAC69	Vitvi18g01537	Chr18	20668692-20670279	30	3.51402	8.04
VviLAC70	Vitvi18g02926	Chr18	20670616-20679383	589	66.1199	5.53
VviLAC71	Vitvi18g02927	Chr18	20681465-20684946	592	666.58	5.52
VviLAC72	Vitvi18g02928	Chr18	20689200-20693186	599	67.6384	4.92
VviLAC73	Vitvi18g02935	Chr18	21413337-21416310	569	63.7466	6.69
VviLAC74	Vitvi18g02936	Chr18	21420036-21420522	116	13.4375	6.63
VviLAC75	Vitvi18g01580	Chr18	21548439-21553784	426	47.3921	5.65
VviLAC76	Vitvi18g02940	Chr18	21557851-21561058	567	63.5897	8.72
VviLAC77	Vitvi18g02942	Chr18	21596567-21607111	406	45.1255	5.71
VviLAC78	Vitvi18g02944	Chr18	21649845-21653163	569	63.4933	7.06
VviLAC79	Vitvi18g02945	Chr18	21677304-21682505	569	63.5323	6.83
VviLAC80	Vitvi18g02947	Chr18	21728831-21730177	141	16.1026	9.43
VviLAC81	Vitvi18g01585	Chr18	21743333-21746209	569	63.5524	6.85
VviLAC82	Vitvi18g02949	Chr18	21797761-21800831	569	63.9019	6.87
VviLAC83	Vitvi18g02953	Chr18	21966438-21968200	444	49.574	5.94
VviLAC84	Vitvi18g02954	Chr18	21968439-21969010	85	9.73154	9.47
VviLAC85	Vitvi18g01733	Chr18	24496116-24510929	584	65.4454	5.79
VviLAC86	Vitvi18g03021	Chr18	24971719-24974403	569	641.367	6.05
VviLAC87	Vitvi18g03022	Chr18	25022049-25024925	569	64.0709	6.74
VviLAC88	Vitvi18g03024	Chr18	25050464-25053472	569	63.7403	6.27
VviLAC89	Vitvi18g03025	Chr18	25068840-25074469	700	78.2479	6.6
VviLAC90	Vitvi18g01770	Chr18	25080471-25088554	588	66.0028	6.36
VviLAC91	Vitvi18g03026	Chr18	25105092-25107972	569	63.6182	6
VviLAC92	Vitvi18g03027	Chr18	25126803-25129670	419	47.2779	6.49
VviLAC93	Vitvi18g01778	Chr18	25216485-25219483	569	63.8265	6.15
VviLAC94	Vitvi18g03028	Chr18	25331516-25334431	569	63.9556	6
VviLAC95	Vitvi18g03032	Chr18	25424051-25426966	569	64.0108	6.12
VviLAC96	Vitvi18g03033	Chr18	25469138-25471955	570	63.7816	6.87
VviLAC97	Vitvi18g03035	Chr18	25495299-25498060	569	63.8197	6.92
VviLAC98	Vitvi18g03039	Chr18	25658638-25660246	73	8.02654	9.58
VviLAC99	Vitvi18g03040	Chr18	25709749-25712591	569	63.5955	6.32
VviLAC100	Vitvi18g03041	Chr18	25821089-25824010	569	63.6586	6.4
VviLAC101	Vitvi18g01839	Chr18	25960894-25963591	569	63.7587	6.57
VviLAC102	Vitvi18g03058	Chr18	26842323-26845216	569	63.9516	6.3
VviLAC103	Vitvi18g03060	Chr18	26898225-26900007	267	30.0306	8.8
VviLAC104	Vitvi18g03061	Chr18	26900056-26901204	285	31.8699	5.44
VviLAC105	Vitvi18g03065	Chr18	26991171-26994231	569	63.8675	6.32
VviLAC106	Vitvi18g03067	Chr18	27090552-27102800	1162	130.189	6.95
VviLAC107	Vitvi18g01908	Chr18	27135908-27136720	241	26.6318	5.16
VviLAC108	Vitvi18g03356	Chr00	14285810-14288578	569	63.7578	6.79
VviLAC109	Vitvi18g03341	Chr00	15151898-15161644	569	63.6086	7.64
VviLAC110	Vitvi18g03351	Chr00	15910353-15912432	218	24.1603	6.42
VviLAC111	Vitvi18g03345	Chr00	19566724-19569629	569	63.6906	7.3
VviLAC112	Vitvi18g03349	Chr00	22289077-22292115	644	73.3241	7.59
VviLAC113	Vitvi06g01985	Chr00	22772896-22775307	550	62.0746	8.84
VviLAC114	Vitvi06g01986	Chr00	24169062-24170907	550	62.0746	8.84
VviLAC115	Vitvi18g03399	Chr00	25734870-25736401	326	36.4101	5.84
