# Supplementary material for: Identification of Grape Laccase Genes and Their Potential Role in Secondary Metabolite Synthesis
Source: Int J Mol Sci. 2024 Sep 30;25(19):10574. doi: 10.3390/ijms251910574 (PMC11476532; doi:10.3390/ijms251910574)
Supplement: Supplementary file 1 [file ijms-25-10574-s001.zip › Table S2 Metabolites.xlsx]

## Sheet: Sheet 1
Data1	Data2	rho	pvalue	relation
tryptophan	VviLAC1	0.504938	1.43e-15	positive
threonic acid	VviLAC1	0.586244	1.31e-21	positive
tartaric acid	VviLAC1	0.637464	2.25e-26	positive
raffinose	VviLAC1	0.589665	6.7e-22	positive
oxoproline	VviLAC1	0.509183	7.57e-16	positive
glutamine	VviLAC1	0.599194	9.86e-23	positive
glucose	VviLAC1	-0.50521	1.37e-15	negtive
fructose	VviLAC1	-0.543446	3.16e-18	negtive
1,2-anhydro-myo-inositol NIST	VviLAC1	-0.542513	3.7e-18	negtive
caftaric acid	VviLAC1	0.52604	5.52e-17	positive
p-coumaric acid	VviLAC1	0.517287	2.19e-16	positive
threonic acid	VviLAC2	0.662519	4.76e-29	positive
tartaric acid	VviLAC2	0.711632	4.06e-35	positive
sucrose	VviLAC2	-0.56436	8.1e-20	negtive
raffinose	VviLAC2	0.582241	2.86e-21	positive
oxoproline	VviLAC2	0.52718	4.6e-17	positive
malic acid	VviLAC2	0.576847	8.01e-21	positive
leucrose	VviLAC2	-0.523272	8.57e-17	negtive
lactose	VviLAC2	-0.542279	3.85e-18	negtive
lactitol	VviLAC2	-0.530256	2.8e-17	negtive
glutamine	VviLAC2	0.626578	2.76e-25	positive
glucose	VviLAC2	-0.573341	1.55e-20	negtive
fructose	VviLAC2	-0.612746	5.77e-24	negtive
cellobiose	VviLAC2	-0.550285	9.81e-19	negtive
6-deoxyglucose	VviLAC2	-0.503392	1.8e-15	negtive
1,2-anhydro-myo-inositol NIST	VviLAC2	-0.557018	3.02e-19	negtive
caftaric acid	VviLAC2	0.626756	2.65e-25	positive
p-coumaric acid	VviLAC2	0.621776	8.06e-25	positive
threonic acid	VviLAC3	0.696167	4.48e-33	positive
tartaric acid	VviLAC3	0.752057	3.7e-41	positive
sucrose	VviLAC3	-0.641608	8.47e-27	negtive
raffinose	VviLAC3	0.65543	2.89e-28	positive
pentonic acid	VviLAC3	0.542041	4.01e-18	positive
malic acid	VviLAC3	0.575037	1.13e-20	positive
lactitol	VviLAC3	-0.519927	1.45e-16	negtive
hexitol	VviLAC3	-0.54375	3e-18	negtive
glutamine	VviLAC3	0.510571	6.14e-16	positive
glucose	VviLAC3	-0.654285	3.85e-28	negtive
galactinol	VviLAC3	0.562059	1.23e-19	positive
fructose	VviLAC3	-0.675693	1.46e-30	negtive
6-deoxyglucose	VviLAC3	-0.516874	2.33e-16	negtive
1,2-anhydro-myo-inositol NIST	VviLAC3	-0.624867	4.05e-25	negtive
1-kestose	VviLAC3	0.501969	2.22e-15	positive
malvidin-3-O-glucoside	VviLAC3	-0.513187	4.12e-16	negtive
peonidin 3-(6''-acetylglucoside)	VviLAC4	0.566861	5.13e-20	positive
threonic acid	VviLAC9	0.638775	1.66e-26	positive
tartaric acid	VviLAC9	0.669256	8.2e-30	positive
ribonic acid	VviLAC9	0.600984	6.83e-23	positive
pentonic acid	VviLAC9	0.577236	7.44e-21	positive
oxoproline	VviLAC9	0.688391	4.27e-32	positive
glutamine	VviLAC9	0.861367	9.26e-66	positive
caftaric acid	VviLAC9	0.657629	1.66e-28	positive
p-coumaric acid	VviLAC9	0.693011	1.13e-32	positive
threonic acid	VviLAC10	0.578121	6.29e-21	positive
tartaric acid	VviLAC10	0.603044	4.46e-23	positive
oxoproline	VviLAC10	0.511353	5.45e-16	positive
glutamine	VviLAC10	0.597481	1.4e-22	positive
threonic acid	VviLAC11	0.534166	1.48e-17	positive
tartaric acid	VviLAC11	0.500716	2.67e-15	positive
raffinose	VviLAC11	0.578037	6.39e-21	positive
malic acid	VviLAC11	0.603192	4.33e-23	positive
fructose	VviLAC11	-0.507863	9.24e-16	negtive
threonic acid	VviLAC29	0.507643	9.55e-16	positive
tartaric acid	VviLAC29	0.514553	3.34e-16	positive
oxoproline	VviLAC29	0.6014	6.27e-23	positive
glutamine	VviLAC29	0.713303	2.4e-35	positive
p-coumaric acid	VviLAC29	0.500135	2.91e-15	positive
threonic acid	VviLAC35	0.586671	1.21e-21	positive
tartaric acid	VviLAC35	0.64218	7.39e-27	positive
ribonic acid	VviLAC35	0.533362	1.69e-17	positive
pentonic acid	VviLAC35	0.572998	1.65e-20	positive
valine	VviLAC36	-0.540166	5.49e-18	negtive
sucrose	VviLAC36	-0.550191	9.97e-19	negtive
leucine	VviLAC36	-0.528954	3.46e-17	negtive
lactitol	VviLAC36	-0.548571	1.32e-18	negtive
threonic acid	VviLAC38	0.652647	5.78e-28	positive
tartaric acid	VviLAC38	0.668674	9.56e-30	positive
sucrose	VviLAC38	-0.588001	9.3e-22	negtive
raffinose	VviLAC38	0.521292	1.17e-16	positive
pentonic acid	VviLAC38	0.504556	1.52e-15	positive
malic acid	VviLAC38	0.59071	5.45e-22	positive
hexitol	VviLAC38	-0.509877	6.82e-16	negtive
glucose	VviLAC38	-0.598621	1.11e-22	negtive
fructose	VviLAC38	-0.599011	1.02e-22	negtive
alpha-ketoglutarate	VviLAC38	0.507189	1.02e-15	positive
1,2-anhydro-myo-inositol NIST	VviLAC38	-0.547975	1.46e-18	negtive
threonic acid	VviLAC46	0.515111	3.06e-16	positive
tartaric acid	VviLAC46	0.537597	8.42e-18	positive
raffinose	VviLAC46	0.725076	5.24e-37	positive
galactinol	VviLAC46	0.507346	9.98e-16	positive
shikimic acid	VviLAC47	0.788821	9.19e-48	positive
ribonic acid	VviLAC47	0.553958	5.17e-19	positive
pentonic acid	VviLAC47	0.543218	3.28e-18	positive
valine	VviLAC48	0.52059	1.31e-16	positive
sucrose	VviLAC48	0.575444	1.04e-20	positive
putrescine	VviLAC48	0.5887	8.11e-22	positive
proline	VviLAC48	0.536994	9.3e-18	positive
mucic acid	VviLAC48	0.578864	5.46e-21	positive
maltose	VviLAC48	0.503123	1.87e-15	positive
malic acid	VviLAC48	-0.502524	2.05e-15	negtive
lactitol	VviLAC48	0.626941	2.54e-25	positive
glucose	VviLAC48	0.543184	3.3e-18	positive
cellobiose	VviLAC48	0.540622	5.08e-18	positive
valine	VviLAC51	-0.537831	8.1e-18	negtive
UDP-glucuronic acid	VviLAC51	-0.578589	5.75e-21	negtive
threonic acid	VviLAC51	0.593704	3e-22	positive
tartaric acid	VviLAC51	0.552565	6.6e-19	positive
sucrose	VviLAC51	-0.754366	1.54e-41	negtive
mucic acid	VviLAC51	-0.521226	1.18e-16	negtive
maltose	VviLAC51	-0.564859	7.4e-20	negtive
malic acid	VviLAC51	0.633867	5.21e-26	positive
leucine	VviLAC51	-0.5269	4.81e-17	negtive
lactitol	VviLAC51	-0.654967	3.24e-28	negtive
hexitol	VviLAC51	-0.609857	1.07e-23	negtive
glutamic acid	VviLAC51	-0.565265	6.87e-20	negtive
glucose	VviLAC51	-0.71383	2.03e-35	negtive
fructose	VviLAC51	-0.621373	8.81e-25	negtive
cellobiose	VviLAC51	-0.542446	3.74e-18	negtive
alpha-ketoglutarate	VviLAC51	0.528954	3.46e-17	positive
6-deoxyglucose	VviLAC51	-0.517671	2.06e-16	negtive
4-aminobutyric acid	VviLAC51	-0.505527	1.31e-15	negtive
1,2-anhydro-myo-inositol NIST	VviLAC51	-0.513467	3.95e-16	negtive
isorhamnetin	VviLAC51	-0.529486	3.17e-17	negtive
laricitrin	VviLAC51	-0.535046	1.28e-17	negtive
malvidin-3-O-glucoside	VviLAC51	-0.584535	1.83e-21	negtive
L-methionine	VviLAC53	0.513214	4.1e-16	positive
taxifolin	VviLAC53	0.615473	3.21e-24	positive
threonic acid	VviLAC62	0.524731	6.8e-17	positive
tartaric acid	VviLAC62	0.532282	2.02e-17	positive
oxoproline	VviLAC62	0.568473	3.82e-20	positive
glutamine	VviLAC62	0.689078	3.51e-32	positive
putrescine	VviLAC63	0.510462	6.24e-16	positive
proline	VviLAC63	0.611303	7.86e-24	positive
mucic acid	VviLAC63	0.715305	1.27e-35	positive
beta-alanine	VviLAC63	0.604478	3.31e-23	positive
laricitrin	VviLAC63	0.546227	1.97e-18	positive
putrescine	VviLAC76	0.589329	7.16e-22	positive
proline	VviLAC76	0.652304	6.3e-28	positive
mucic acid	VviLAC76	0.647588	2.01e-27	positive
DL-Indole-3-lactic acid	VviLAC76	0.546848	1.77e-18	positive
pipecolinic acid	VviLAC105	0.730024	9.9e-38	positive
maltose	VviLAC105	0.51075	5.97e-16	positive
glutamic acid	VviLAC105	0.506763	1.09e-15	positive
beta-gentiobiose	VviLAC105	0.686611	7.09e-32	positive
alanine	VviLAC105	0.582525	2.7e-21	positive
peonidin-3-glucoside	VviLAC105	0.650519	9.79e-28	positive
resveratrol	VviLAC105	0.61446	3.99e-24	positive
resveratrol dimer (pallidol or viniferin)	VviLAC105	0.745614	4.04e-40	positive
taxifolin	VviLAC105	0.577687	6.83e-21	positive
