# Supplementary material for: Identification of Grape Laccase Genes and Their Potential Role in Secondary Metabolite Synthesis
Source: Int J Mol Sci. 2024 Sep 30;25(19):10574. doi: 10.3390/ijms251910574 (PMC11476532; doi:10.3390/ijms251910574)
Supplement: Supplementary file 1 [file ijms-25-10574-s001.zip › Table S3 Cis.xlsx]

## Sheet: Sheet1
VitID_TF	GSVID_TF	VITID_TF	Chr	Start	Stop	Family	geneID_Target	LACID_Target	TFBS_Start	TFBS_End	type	P-value	TFBS binding site sequence
Vitvi15g00912	GSVIVG01027407001	VIT_15s0048g02870	chr15	16989776	16991236	HD-ZIP	Vitvi06g00728	VviLAC11	1065	1077	+	4.1e-06	TCCATGATTGGAG
Vitvi15g00912	GSVIVG01027407001	VIT_15s0048g02870	chr15	16989776	16991236	HD-ZIP	Vitvi08g01299	VviLAC30	929	941	-	5.22e-06	TTAATGATTGATT
Vitvi15g00912	GSVIVG01027407001	VIT_15s0048g02870	chr15	16989776	16991236	HD-ZIP	Vitvi18g02906	VviLAC60	1184	1196	-	2.78e-07	TCAATGATTGAAT
Vitvi15g00912	GSVIVG01027407001	VIT_15s0048g02870	chr15	16989776	16991236	HD-ZIP	Vitvi18g02936	VviLAC74	1760	1772	-	7.15e-06	TCAATTATTGGGG
Vitvi15g00912	GSVIVG01027407001	VIT_15s0048g02870	chr15	16989776	16991236	HD-ZIP	Vitvi18g03027	VviLAC92	985	997	-	9.92e-06	TAAATGATTGAAT
Vitvi12g00076	GSVIVG01020834001	VIT_12s0028g00860	chr12	1387184	1390336	NAC	Vitvi18g03399	VviLAC115	446	465	-	8.16e-06	CGGCGTCGCGGCATCGCCAA
Vitvi05g01733	GSVIVG01027811001	VIT_05s0049g01020	chr05	8046871	8048411	MYB	Vitvi02g00511	VviLAC3	1250	1270	-	1.24e-06	CCCCCTACTTCCCACCATCCA
Vitvi05g01733	GSVIVG01027811001	VIT_05s0049g01020	chr05	8046871	8048411	MYB	Vitvi02g00511	VviLAC3	1965	1985	+	5.45e-06	CTCTAAATCTCTAACCAACTC
Vitvi05g01733	GSVIVG01027811001	VIT_05s0049g01020	chr05	8046871	8048411	MYB	Vitvi02g00511	VviLAC3	976	996	-	5.38e-06	CGGTCCCACCATTACCAACCT
Vitvi05g01733	GSVIVG01027811001	VIT_05s0049g01020	chr05	8046871	8048411	MYB	Vitvi06g00591	VviLAC10	1858	1878	+	5.62e-07	CTTCAATTCCACCACCTAACC
Vitvi05g01733	GSVIVG01027811001	VIT_05s0049g01020	chr05	8046871	8048411	MYB	Vitvi06g01033	VviLAC12	751	771	-	3.54e-06	GTCCCCAACCATCACCAAATC
Vitvi05g01733	GSVIVG01027811001	VIT_05s0049g01020	chr05	8046871	8048411	MYB	Vitvi09g01875	VviLAC33	1586	1606	+	1.93e-06	TTTGACTACTATCACCAACCC
Vitvi05g01733	GSVIVG01027811001	VIT_05s0049g01020	chr05	8046871	8048411	MYB	Vitvi10g01638	VviLAC34	286	306	-	1.77e-06	TCCTTCTACCTCCACCAACTT
Vitvi05g01733	GSVIVG01027811001	VIT_05s0049g01020	chr05	8046871	8048411	MYB	Vitvi13g00117	VviLAC38	1109	1129	+	3.69e-06	CTCTCCAACTTTCACCACCCT
Vitvi05g01733	GSVIVG01027811001	VIT_05s0049g01020	chr05	8046871	8048411	MYB	Vitvi13g00117	VviLAC38	1934	1954	+	3.59e-06	TTCTCATTCTCCCACCAACAA
Vitvi05g01733	GSVIVG01027811001	VIT_05s0049g01020	chr05	8046871	8048411	MYB	Vitvi13g00117	VviLAC38	26	46	+	2.38e-06	CAATAACAAACTCACCAACTC
Vitvi05g01733	GSVIVG01027811001	VIT_05s0049g01020	chr05	8046871	8048411	MYB	Vitvi13g00323	VviLAC41	1858	1878	+	6.5e-06	CATCACCTAATCAACCAAACA
Vitvi05g01733	GSVIVG01027811001	VIT_05s0049g01020	chr05	8046871	8048411	MYB	Vitvi13g00341	VviLAC42	1859	1879	+	6.5e-06	CATCACCTAATCAACCAAACA
Vitvi05g01733	GSVIVG01027811001	VIT_05s0049g01020	chr05	8046871	8048411	MYB	Vitvi13g00342	VviLAC43	1888	1908	+	6.5e-06	CATCACCTAATCAACCAAACA
Vitvi05g01733	GSVIVG01027811001	VIT_05s0049g01020	chr05	8046871	8048411	MYB	Vitvi17g00227	VviLAC50	1304	1324	+	2.85e-06	ATGGGCCTAGTCCACCAACCA
Vitvi05g01733	GSVIVG01027811001	VIT_05s0049g01020	chr05	8046871	8048411	MYB	Vitvi17g00227	VviLAC50	1552	1572	+	6.67e-06	GATGGTAATCCACACCAACCA
Vitvi05g01733	GSVIVG01027811001	VIT_05s0049g01020	chr05	8046871	8048411	MYB	Vitvi17g00227	VviLAC50	1559	1579	+	1.44e-06	ATCCACACCAACCACCAACAC
Vitvi05g01733	GSVIVG01027811001	VIT_05s0049g01020	chr05	8046871	8048411	MYB	Vitvi18g01487	VviLAC63	1880	1900	+	9.47e-07	TTACCTCACGTTCACCAACCA
Vitvi05g01733	GSVIVG01027811001	VIT_05s0049g01020	chr05	8046871	8048411	MYB	Vitvi18g01488	VviLAC64	75	95	-	1.19e-06	TATCTTCTTCTTCACCAACCT
Vitvi05g01733	GSVIVG01027811001	VIT_05s0049g01020	chr05	8046871	8048411	MYB	Vitvi18g01778	VviLAC93	632	652	-	8.13e-08	TCCACCTACCCTCACCTACCC
Vitvi05g01733	GSVIVG01027811001	VIT_05s0049g01020	chr05	8046871	8048411	MYB	Vitvi18g01778	VviLAC93	642	662	-	1.32e-07	CTTTTTCTCCTCCACCTACCC
Vitvi05g01733	GSVIVG01027811001	VIT_05s0049g01020	chr05	8046871	8048411	MYB	Vitvi18g02896	VviLAC57	428	448	+	4.1e-06	GGCCAGCATCACCACCAACAG
Vitvi05g01733	GSVIVG01027811001	VIT_05s0049g01020	chr05	8046871	8048411	MYB	Vitvi18g02906	VviLAC60	1771	1791	+	5.24e-06	CTGTTCAGCTTTCACCAACTC
Vitvi05g01733	GSVIVG01027811001	VIT_05s0049g01020	chr05	8046871	8048411	MYB	Vitvi18g02924	VviLAC68	1821	1841	-	4.47e-07	CTATTTTCCACCCACCAACCA
Vitvi05g01733	GSVIVG01027811001	VIT_05s0049g01020	chr05	8046871	8048411	MYB	Vitvi18g02926	VviLAC70	455	475	+	9.17e-06	CCTTTTTCTTTTCACCAACTC
Vitvi05g01733	GSVIVG01027811001	VIT_05s0049g01020	chr05	8046871	8048411	MYB	Vitvi18g03022	VviLAC87	1516	1536	+	5.53e-07	AAACAACTTTGCCACCAACCA
Vitvi05g01733	GSVIVG01027811001	VIT_05s0049g01020	chr05	8046871	8048411	MYB	Vitvi18g03027	VviLAC92	1429	1449	+	5.53e-07	AAACAACTTTGCCACCAACCA
Vitvi05g01733	GSVIVG01027811001	VIT_05s0049g01020	chr05	8046871	8048411	MYB	Vitvi18g03028	VviLAC94	1427	1447	+	5.53e-07	AAACAACTTTGCCACCAACCA
Vitvi05g01733	GSVIVG01027811001	VIT_05s0049g01020	chr05	8046871	8048411	MYB	Vitvi18g03032	VviLAC95	1427	1447	+	5.53e-07	AAACAACTTTGCCACCAACCA
Vitvi16g01432	GSVIVG01013918001	VIT_16s0013g01000	chr16	6391000	6391945	ERF	Vitvi06g01985	VviLAC113	1481	1495	-	8.76e-06	GTGTTGGCGGCTTTG
Vitvi16g01432	GSVIVG01013918001	VIT_16s0013g01000	chr16	6391000	6391945	ERF	Vitvi06g01986	VviLAC114	1481	1495	-	8.76e-06	GTGTTGGCGGCTTTG
Vitvi16g01432	GSVIVG01013918001	VIT_16s0013g01000	chr16	6391000	6391945	ERF	Vitvi07g01308	VviLAC16	1037	1051	-	5.85e-06	ACGGTGGTGGTGGAG
Vitvi16g01432	GSVIVG01013918001	VIT_16s0013g01000	chr16	6391000	6391945	ERF	Vitvi07g01787	VviLAC21	170	184	+	4.29e-06	AGAGTGGCGGTGGCA
Vitvi16g01432	GSVIVG01013918001	VIT_16s0013g01000	chr16	6391000	6391945	ERF	Vitvi07g01787	VviLAC21	56	70	-	5.81e-06	TCACCGGCGGTGACG
Vitvi16g01432	GSVIVG01013918001	VIT_16s0013g01000	chr16	6391000	6391945	ERF	Vitvi18g01580	VviLAC75	1693	1707	+	8.97e-06	TAACTGGCGGAGGGG
Vitvi06g00741	GSVIVG01024624001	VIT_06s0004g07500	chr06	8290089	8292826	WRKY	Vitvi08g01228	VviLAC28	1047	1057	-	7.75e-06	CAAAGTCAACA
Vitvi06g00741	GSVIVG01024624001	VIT_06s0004g07500	chr06	8290089	8292826	WRKY	Vitvi09g01875	VviLAC33	423	433	-	6.85e-06	AAAAGTCAACA
Vitvi06g00741	GSVIVG01024624001	VIT_06s0004g07500	chr06	8290089	8292826	WRKY	Vitvi13g00322	VviLAC40	219	229	+	3.27e-06	AAAAGTCAAAG
Vitvi06g00741	GSVIVG01024624001	VIT_06s0004g07500	chr06	8290089	8292826	WRKY	Vitvi18g01482	VviLAC62	300	310	-	7.75e-06	CAAAGTCAACA
Vitvi06g00741	GSVIVG01024624001	VIT_06s0004g07500	chr06	8290089	8292826	WRKY	Vitvi18g01580	VviLAC75	343	353	-	3.27e-06	AAAAGTCAAAG
Vitvi06g00741	GSVIVG01024624001	VIT_06s0004g07500	chr06	8290089	8292826	WRKY	Vitvi18g02944	VviLAC78	1354	1364	-	3.59e-07	AAAAGTCAACG
Vitvi15g01090	GSVIVG01026965001	VIT_15s0046g02190	chr15	18957235	18958812	WRKY	Vitvi07g01784	VviLAC20	1790	1802	+	7.12e-06	TGAAGTCAACGAT
Vitvi15g01090	GSVIVG01026965001	VIT_15s0046g02190	chr15	18957235	18958812	WRKY	Vitvi07g01787	VviLAC21	1323	1335	+	7.95e-06	TTAAGTCAACGCC
Vitvi15g01090	GSVIVG01026965001	VIT_15s0046g02190	chr15	18957235	18958812	WRKY	Vitvi07g01791	VviLAC23	1433	1445	+	8.17e-06	AGAAGTCAACTTT
Vitvi15g01090	GSVIVG01026965001	VIT_15s0046g02190	chr15	18957235	18958812	WRKY	Vitvi07g01791	VviLAC23	1808	1820	+	7.12e-06	TGAAGTCAACGAT
Vitvi15g01090	GSVIVG01026965001	VIT_15s0046g02190	chr15	18957235	18958812	WRKY	Vitvi09g01875	VviLAC33	421	433	-	8.75e-06	AAAAGTCAACAAG
Vitvi15g01090	GSVIVG01026965001	VIT_15s0046g02190	chr15	18957235	18958812	WRKY	Vitvi13g00321	VviLAC39	494	506	+	8.6e-06	AATAGTCAACTGC
Vitvi15g01090	GSVIVG01026965001	VIT_15s0046g02190	chr15	18957235	18958812	WRKY	Vitvi18g01580	VviLAC75	341	353	-	6.45e-06	AAAAGTCAAAGTT
Vitvi15g01090	GSVIVG01026965001	VIT_15s0046g02190	chr15	18957235	18958812	WRKY	Vitvi18g02944	VviLAC78	1352	1364	-	2.03e-08	AAAAGTCAACGCT
Vitvi15g01090	GSVIVG01026965001	VIT_15s0046g02190	chr15	18957235	18958812	WRKY	Vitvi18g03024	VviLAC88	1098	1110	+	3.39e-06	TAAAGTCAACTCC
Vitvi15g01090	GSVIVG01026965001	VIT_15s0046g02190	chr15	18957235	18958812	WRKY	Vitvi18g03058	VviLAC102	1647	1659	-	2.76e-06	GAAAGTCAACTAC
Vitvi15g01090	GSVIVG01026965001	VIT_15s0046g02190	chr15	18957235	18958812	WRKY	Vitvi18g03060	VviLAC103	1646	1658	-	5.58e-06	GAAAGTCAACTAA
Vitvi15g01090	GSVIVG01026965001	VIT_15s0046g02190	chr15	18957235	18958812	WRKY	Vitvi18g03065	VviLAC105	1679	1691	-	2.76e-06	GAAAGTCAACTAC
Vitvi10g01594	GSVIVG01021098001	VIT_10s0003g00140	chr10	5001497	5002755	ERF	Vitvi07g01787	VviLAC21	171	185	-	5.92e-06	CTGCCACCGCCACTC
Vitvi10g01594	GSVIVG01021098001	VIT_10s0003g00140	chr10	5001497	5002755	ERF	Vitvi18g01437	VviLAC52	877	891	+	2.67e-06	CCTCCGGCGCCATTA
Vitvi10g01594	GSVIVG01021098001	VIT_10s0003g00140	chr10	5001497	5002755	ERF	Vitvi18g03065	VviLAC105	97	111	-	7.38e-06	TCTCCGCCGTCCATA
Vitvi10g01594	GSVIVG01021098001	VIT_10s0003g00140	chr10	5001497	5002755	ERF	Vitvi18g03067	VviLAC106	925	939	-	7.73e-06	TCTCCGCCGTCCAAA
Vitvi10g01594	GSVIVG01021098001	VIT_10s0003g00140	chr10	5001497	5002755	ERF	Vitvi18g03399	VviLAC115	457	471	+	4.43e-06	GCGACGCCGTCGATG
Vitvi06g00360	GSVIVG01025100001	VIT_06s0004g03590	chr06	4494335	4498190	AP2	Vitvi08g01223	VviLAC26	1598	1607	-	2.27e-06	ACCTCGTACA
Vitvi06g00360	GSVIVG01025100001	VIT_06s0004g03590	chr06	4494335	4498190	AP2	Vitvi17g00227	VviLAC50	520	529	-	5.77e-06	TCCTCGGACT
Vitvi14g00473	GSVIVG01021790001	VIT_14s0030g02200	chr14	7402807	7408597	bZIP	Vitvi03g00217	VviLAC4	966	977	-	6.96e-06	GCTTGACGTGGT
Vitvi14g00473	GSVIVG01021790001	VIT_14s0030g02200	chr14	7402807	7408597	bZIP	Vitvi18g02895	VviLAC56	387	398	-	8.01e-07	GGGTGACGTGGT
Vitvi05g00166	GSVIVG01034943001	VIT_05s0077g00500	chr05	1580278	1582025	MYB	Vitvi04g01317	VviLAC7	1645	1659	+	2.85e-06	GGGGTTAGGTTTGGC
Vitvi05g00166	GSVIVG01034943001	VIT_05s0077g00500	chr05	1580278	1582025	MYB	Vitvi06g00378	VviLAC8	520	534	-	8.4e-06	AAAGATAAGTTAGGC
Vitvi05g00166	GSVIVG01034943001	VIT_05s0077g00500	chr05	1580278	1582025	MYB	Vitvi07g01791	VviLAC23	37	51	+	7.8e-06	ATGGTTATGTTAGGT
Vitvi05g00166	GSVIVG01034943001	VIT_05s0077g00500	chr05	1580278	1582025	MYB	Vitvi12g00382	VviLAC36	670	684	-	6.76e-06	GTGAAGAAGTTAGGT
Vitvi05g00166	GSVIVG01034943001	VIT_05s0077g00500	chr05	1580278	1582025	MYB	Vitvi13g00321	VviLAC39	938	952	-	9.55e-06	CAGACAAAGTTAGGC
Vitvi05g00166	GSVIVG01034943001	VIT_05s0077g00500	chr05	1580278	1582025	MYB	Vitvi15g00941	VviLAC48	884	898	+	3.29e-06	TTGGGCAGGTTTGGT
Vitvi05g00166	GSVIVG01034943001	VIT_05s0077g00500	chr05	1580278	1582025	MYB	Vitvi18g01585	VviLAC81	505	519	+	3.56e-06	TAAGTAGAGTTAGGT
Vitvi17g00447	GSVIVG01008156001	VIT_17s0000g04850	chr17	5372091	5373566	Dof	Vitvi03g00217	VviLAC4	1221	1234	+	5.48e-06	AAAAAAGGAAAAAA
Vitvi17g00447	GSVIVG01008156001	VIT_17s0000g04850	chr17	5372091	5373566	Dof	Vitvi03g00217	VviLAC4	482	495	-	4.16e-06	GAAAAAGTTAAATT
Vitvi17g00447	GSVIVG01008156001	VIT_17s0000g04850	chr17	5372091	5373566	Dof	Vitvi07g01163	VviLAC14	984	997	+	1.38e-06	CAAAAAGGAAAATA
Vitvi17g00447	GSVIVG01008156001	VIT_17s0000g04850	chr17	5372091	5373566	Dof	Vitvi07g02676	VviLAC18	802	815	+	6.09e-07	GAAAAAGTAAAAAA
Vitvi17g00447	GSVIVG01008156001	VIT_17s0000g04850	chr17	5372091	5373566	Dof	Vitvi08g00260	VviLAC24	577	590	-	1.17e-06	CAAAAAGGTAACAA
Vitvi17g00447	GSVIVG01008156001	VIT_17s0000g04850	chr17	5372091	5373566	Dof	Vitvi08g01229	VviLAC29	944	957	-	1.54e-06	CAAAAAGGAAATAA
Vitvi17g00447	GSVIVG01008156001	VIT_17s0000g04850	chr17	5372091	5373566	Dof	Vitvi09g01875	VviLAC33	1008	1021	-	7.68e-06	GAAAAAGTTAATGA
Vitvi17g00447	GSVIVG01008156001	VIT_17s0000g04850	chr17	5372091	5373566	Dof	Vitvi13g00341	VviLAC42	338	351	+	6.09e-07	GAAAAAGTAAAAAA
Vitvi17g00447	GSVIVG01008156001	VIT_17s0000g04850	chr17	5372091	5373566	Dof	Vitvi13g00341	VviLAC42	925	938	-	7.05e-06	AAAAAAGGTAAAAT
Vitvi17g00447	GSVIVG01008156001	VIT_17s0000g04850	chr17	5372091	5373566	Dof	Vitvi16g00715	VviLAC49	728	741	-	3.94e-06	AAAAAAGTTAAAAA
Vitvi17g00447	GSVIVG01008156001	VIT_17s0000g04850	chr17	5372091	5373566	Dof	Vitvi18g01482	VviLAC62	1536	1549	+	9.73e-06	TAAAAAGGGAAAAA
Vitvi17g00447	GSVIVG01008156001	VIT_17s0000g04850	chr17	5372091	5373566	Dof	Vitvi18g01482	VviLAC62	1572	1585	+	2.73e-06	CAAAAAGGAAGAAA
Vitvi17g00447	GSVIVG01008156001	VIT_17s0000g04850	chr17	5372091	5373566	Dof	Vitvi18g01482	VviLAC62	965	978	+	3.05e-06	GAAAAAGTAGAAAA
Vitvi17g00447	GSVIVG01008156001	VIT_17s0000g04850	chr17	5372091	5373566	Dof	Vitvi18g01839	VviLAC101	493	506	+	8.26e-06	AAAAAAGGTGAAAA
Vitvi17g00447	GSVIVG01008156001	VIT_17s0000g04850	chr17	5372091	5373566	Dof	Vitvi18g01839	VviLAC101	694	707	-	7.87e-06	GAAAAAGGAAAAGT
Vitvi17g00447	GSVIVG01008156001	VIT_17s0000g04850	chr17	5372091	5373566	Dof	Vitvi18g01908	VviLAC107	412	425	-	4.43e-06	CAAAAAGTTGAAAC
Vitvi17g00447	GSVIVG01008156001	VIT_17s0000g04850	chr17	5372091	5373566	Dof	Vitvi18g02899	VviLAC58	1262	1275	-	8.66e-06	CAAAAAGTAGAAAC
Vitvi17g00447	GSVIVG01008156001	VIT_17s0000g04850	chr17	5372091	5373566	Dof	Vitvi18g02926	VviLAC70	449	462	-	6.57e-06	GAAAAAGGAGAATA
Vitvi17g00447	GSVIVG01008156001	VIT_17s0000g04850	chr17	5372091	5373566	Dof	Vitvi18g02942	VviLAC77	1480	1493	+	4.97e-06	AAAAAAGTGAAAAA
Vitvi17g00447	GSVIVG01008156001	VIT_17s0000g04850	chr17	5372091	5373566	Dof	Vitvi18g02944	VviLAC78	576	589	-	5.48e-06	AAAAAAGGAAAAAA
Vitvi17g00447	GSVIVG01008156001	VIT_17s0000g04850	chr17	5372091	5373566	Dof	Vitvi18g02944	VviLAC78	912	925	+	4.97e-06	AAAAAAGTGAAAAA
Vitvi17g00447	GSVIVG01008156001	VIT_17s0000g04850	chr17	5372091	5373566	Dof	Vitvi18g02945	VviLAC79	632	645	-	5.48e-06	AAAAAAGGAAAAAA
Vitvi17g00447	GSVIVG01008156001	VIT_17s0000g04850	chr17	5372091	5373566	Dof	Vitvi18g02945	VviLAC79	971	984	+	4.97e-06	AAAAAAGTGAAAAA
Vitvi17g00447	GSVIVG01008156001	VIT_17s0000g04850	chr17	5372091	5373566	Dof	Vitvi18g02947	VviLAC80	1265	1278	-	8.66e-06	CAAAAAGTAGAAAC
Vitvi17g00447	GSVIVG01008156001	VIT_17s0000g04850	chr17	5372091	5373566	Dof	Vitvi18g02953	VviLAC83	1265	1278	-	8.66e-06	CAAAAAGTAGAAAC
Vitvi17g00447	GSVIVG01008156001	VIT_17s0000g04850	chr17	5372091	5373566	Dof	Vitvi18g03022	VviLAC87	771	784	-	9.73e-06	AAAAAAGGGAAATA
Vitvi17g00447	GSVIVG01008156001	VIT_17s0000g04850	chr17	5372091	5373566	Dof	Vitvi18g03027	VviLAC92	1338	1351	+	8.26e-06	AAAAAAGGGAAACA
Vitvi17g00447	GSVIVG01008156001	VIT_17s0000g04850	chr17	5372091	5373566	Dof	Vitvi18g03028	VviLAC94	1247	1260	-	1.28e-06	GAAAAAGTTGAAAA
Vitvi17g00447	GSVIVG01008156001	VIT_17s0000g04850	chr17	5372091	5373566	Dof	Vitvi18g03035	VviLAC97	1074	1087	-	7.87e-06	GAAAAAGGAAAAGT
Vitvi17g00447	GSVIVG01008156001	VIT_17s0000g04850	chr17	5372091	5373566	Dof	Vitvi18g03035	VviLAC97	883	896	+	8.26e-06	AAAAAAGGTGAAAA
Vitvi17g00447	GSVIVG01008156001	VIT_17s0000g04850	chr17	5372091	5373566	Dof	Vitvi18g03039	VviLAC98	926	939	+	4.97e-06	AAAAAAGTGAAAAA
Vitvi17g00447	GSVIVG01008156001	VIT_17s0000g04850	chr17	5372091	5373566	Dof	Vitvi18g03040	VviLAC99	958	971	+	4.97e-06	AAAAAAGTGAAAAA
Vitvi17g00447	GSVIVG01008156001	VIT_17s0000g04850	chr17	5372091	5373566	Dof	Vitvi18g03041	VviLAC100	942	955	+	4.97e-06	AAAAAAGTGAAAAA
Vitvi17g00447	GSVIVG01008156001	VIT_17s0000g04850	chr17	5372091	5373566	Dof	Vitvi18g03058	VviLAC102	519	532	-	4.98e-07	CAAAAAGGGGAAAA
Vitvi17g00447	GSVIVG01008156001	VIT_17s0000g04850	chr17	5372091	5373566	Dof	Vitvi18g03060	VviLAC103	518	531	-	4.98e-07	CAAAAAGGGGAAAA
Vitvi17g00447	GSVIVG01008156001	VIT_17s0000g04850	chr17	5372091	5373566	Dof	Vitvi18g03061	VviLAC104	1719	1732	-	7.87e-06	GAAAAAGGAAAAGT
Vitvi17g00447	GSVIVG01008156001	VIT_17s0000g04850	chr17	5372091	5373566	Dof	Vitvi18g03061	VviLAC104	289	302	-	4.43e-06	CAAAAAGTTGAAAC
Vitvi17g00447	GSVIVG01008156001	VIT_17s0000g04850	chr17	5372091	5373566	Dof	Vitvi18g03067	VviLAC106	593	606	-	4.98e-07	CAAAAAGGGGAAAA
Vitvi17g00447	GSVIVG01008156001	VIT_17s0000g04850	chr17	5372091	5373566	Dof	Vitvi18g03351	VviLAC110	1085	1098	-	8.66e-06	CAAAAAGTAGAAAC
Vitvi01g01827	GSVIVG01011902001	VIT_01s0011g03470	chr01	3142869	3144296	ERF	Vitvi06g01985	VviLAC113	1758	1772	-	6.99e-06	TTATCACCGCCGCAC
Vitvi01g01827	GSVIVG01011902001	VIT_01s0011g03470	chr01	3142869	3144296	ERF	Vitvi06g01986	VviLAC114	1758	1772	-	6.99e-06	TTATCACCGCCGCAC
Vitvi01g01827	GSVIVG01011902001	VIT_01s0011g03470	chr01	3142869	3144296	ERF	Vitvi07g01308	VviLAC16	1036	1050	+	2.06e-06	CCTCCACCACCACCG
Vitvi01g01827	GSVIVG01011902001	VIT_01s0011g03470	chr01	3142869	3144296	ERF	Vitvi07g01308	VviLAC16	1039	1053	+	1.64e-06	CCACCACCACCGTCC
Vitvi01g01827	GSVIVG01011902001	VIT_01s0011g03470	chr01	3142869	3144296	ERF	Vitvi07g01787	VviLAC21	171	185	-	3.85e-06	CTGCCACCGCCACTC
Vitvi01g01827	GSVIVG01011902001	VIT_01s0011g03470	chr01	3142869	3144296	ERF	Vitvi07g01787	VviLAC21	174	188	-	1.51e-06	TCTCTGCCACCGCCA
Vitvi01g01827	GSVIVG01011902001	VIT_01s0011g03470	chr01	3142869	3144296	ERF	Vitvi07g01787	VviLAC21	55	69	+	6.15e-06	GCGTCACCGCCGGTG
Vitvi01g01827	GSVIVG01011902001	VIT_01s0011g03470	chr01	3142869	3144296	ERF	Vitvi08g01223	VviLAC26	207	221	-	9.36e-06	CTGTCACCGCCATCT
Vitvi01g01827	GSVIVG01011902001	VIT_01s0011g03470	chr01	3142869	3144296	ERF	Vitvi08g01228	VviLAC28	1020	1034	+	4.64e-07	CCTCCTCCACCGTCT
Vitvi01g01827	GSVIVG01011902001	VIT_01s0011g03470	chr01	3142869	3144296	ERF	Vitvi18g01437	VviLAC52	877	891	+	3.95e-06	CCTCCGGCGCCATTA
Vitvi01g01827	GSVIVG01011902001	VIT_01s0011g03470	chr01	3142869	3144296	ERF	Vitvi18g03065	VviLAC105	100	114	-	1.16e-06	CAATCTCCGCCGTCC
Vitvi01g01827	GSVIVG01011902001	VIT_01s0011g03470	chr01	3142869	3144296	ERF	Vitvi18g03067	VviLAC106	928	942	-	1.16e-06	CAATCTCCGCCGTCC
Vitvi07g03056	GSVIVG01002447001	VIT_00s0732g00010	chr00	19586120	19587494	HD-ZIP	Vitvi18g02921	VviLAC66	1970	1979	-	5.23e-06	CCTAATCATT
Vitvi06g01350	GSVIVG01031461001	VIT_06s0061g00760	chr06	19424821	19425835	C2H2	Vitvi07g01790	VviLAC22	1218	1228	+	7.73e-06	TAGTGAAGTAG
Vitvi06g01350	GSVIVG01031461001	VIT_06s0061g00760	chr06	19424821	19425835	C2H2	Vitvi07g02674	VviLAC17	1669	1679	+	7.73e-06	TAGTGAAGTAG
Vitvi06g01350	GSVIVG01031461001	VIT_06s0061g00760	chr06	19424821	19425835	C2H2	Vitvi07g02676	VviLAC18	1647	1657	+	7.73e-06	TAGTGAAGTAG
Vitvi06g01350	GSVIVG01031461001	VIT_06s0061g00760	chr06	19424821	19425835	C2H2	Vitvi08g01299	VviLAC30	1123	1133	-	3.65e-06	GAGTGGAGTTG
Vitvi06g01350	GSVIVG01031461001	VIT_06s0061g00760	chr06	19424821	19425835	C2H2	Vitvi18g01778	VviLAC93	260	270	+	7.88e-07	GAGTGGAGGGG
Vitvi06g01350	GSVIVG01031461001	VIT_06s0061g00760	chr06	19424821	19425835	C2H2	Vitvi18g01778	VviLAC93	329	339	+	3.65e-06	GAGTGGAGTGG
Vitvi06g01350	GSVIVG01031461001	VIT_06s0061g00760	chr06	19424821	19425835	C2H2	Vitvi18g02924	VviLAC68	157	167	-	6.98e-06	GAGTGGAGTAG
Vitvi06g01350	GSVIVG01031461001	VIT_06s0061g00760	chr06	19424821	19425835	C2H2	Vitvi18g02926	VviLAC70	1984	1994	+	4.87e-06	GAGTGAAGATG
Vitvi06g01350	GSVIVG01031461001	VIT_06s0061g00760	chr06	19424821	19425835	C2H2	Vitvi18g02926	VviLAC70	776	786	-	5.5e-07	GAGTGAAGTTG
Vitvi06g01350	GSVIVG01031461001	VIT_06s0061g00760	chr06	19424821	19425835	C2H2	Vitvi18g02927	VviLAC71	538	548	-	5.5e-07	GAGTGAAGTTG
Vitvi06g01353	GSVIVG01031459001	VIT_06s0061g00780	chr06	19449739	19450911	C2H2	Vitvi08g01031	VviLAC25	319	336	+	7.69e-06	CAAATACCACCTTAATTT
Vitvi06g01353	GSVIVG01031459001	VIT_06s0061g00780	chr06	19449739	19450911	C2H2	Vitvi08g01299	VviLAC30	520	537	-	3.6e-06	CAAATAGAACCTACGCTT
Vitvi06g01353	GSVIVG01031459001	VIT_06s0061g00780	chr06	19449739	19450911	C2H2	Vitvi10g01638	VviLAC34	1445	1462	-	9.9e-06	CAGGTACTGCCTAGCCCA
Vitvi06g01353	GSVIVG01031459001	VIT_06s0061g00780	chr06	19449739	19450911	C2H2	Vitvi13g00341	VviLAC42	448	465	+	6.32e-06	CAAATACCACCTAAAATT
Vitvi06g01353	GSVIVG01031459001	VIT_06s0061g00780	chr06	19449739	19450911	C2H2	Vitvi18g01839	VviLAC101	94	111	-	6.64e-06	TAGTTAACAACTCCCTCA
Vitvi06g01353	GSVIVG01031459001	VIT_06s0061g00780	chr06	19449739	19450911	C2H2	Vitvi18g03035	VviLAC97	484	501	-	6.64e-06	TAGTTAACAACTCCCTCA
Vitvi04g00837	GSVIVG01035214001	VIT_04s0079g00280	chr04	10789045	10793069	NAC	Vitvi01g00398	VviLAC2	1884	1899	-	2.53e-06	CTTGTGCTTGACGTTA
Vitvi04g00837	GSVIVG01035214001	VIT_04s0079g00280	chr04	10789045	10793069	NAC	Vitvi06g00591	VviLAC10	1841	1856	+	5.2e-06	CTTGCCTCTCAAGTAT
Vitvi04g00837	GSVIVG01035214001	VIT_04s0079g00280	chr04	10789045	10793069	NAC	Vitvi13g00322	VviLAC40	348	363	+	7.89e-06	CTTGGTGACCAAGCAA
Vitvi04g00837	GSVIVG01035214001	VIT_04s0079g00280	chr04	10789045	10793069	NAC	Vitvi14g02615	VviLAC47	20	35	-	4.28e-06	CTTGGGCCCCAAGCAT
Vitvi04g00837	GSVIVG01035214001	VIT_04s0079g00280	chr04	10789045	10793069	NAC	Vitvi14g02615	VviLAC47	23	38	+	3.34e-06	CTTGGGGCCCAAGTCA
Vitvi04g00837	GSVIVG01035214001	VIT_04s0079g00280	chr04	10789045	10793069	NAC	Vitvi16g00715	VviLAC49	1656	1671	-	7.37e-06	CTTGTTTTCCAAGAAA
Vitvi04g00837	GSVIVG01035214001	VIT_04s0079g00280	chr04	10789045	10793069	NAC	Vitvi16g00715	VviLAC49	1659	1674	+	6.59e-06	CTTGGAAAACAAGCAA
Vitvi04g00837	GSVIVG01035214001	VIT_04s0079g00280	chr04	10789045	10793069	NAC	Vitvi18g01438	VviLAC53	641	656	-	9.69e-07	CTTGTTTGACAAGCAA
Vitvi04g00837	GSVIVG01035214001	VIT_04s0079g00280	chr04	10789045	10793069	NAC	Vitvi18g01438	VviLAC53	644	659	+	4.9e-06	CTTGTCAAACAAGGAA
Vitvi04g00837	GSVIVG01035214001	VIT_04s0079g00280	chr04	10789045	10793069	NAC	Vitvi18g01488	VviLAC64	1781	1796	-	8.16e-06	CTTGGTGTCCAAGTTA
Vitvi04g00837	GSVIVG01035214001	VIT_04s0079g00280	chr04	10789045	10793069	NAC	Vitvi18g01537	VviLAC69	598	613	-	8.25e-06	CTTCCTAACCAAGCAA
Vitvi04g00837	GSVIVG01035214001	VIT_04s0079g00280	chr04	10789045	10793069	NAC	Vitvi18g02906	VviLAC60	1339	1354	-	9.8e-06	CTTGTTAATCAAGAAA
Vitvi08g01841	GSVIVG01033374001	VIT_08s0007g07640	chr08	21123197	21124915	NAC	Vitvi13g00323	VviLAC41	652	670	+	6.32e-06	AAACTTGCATGTCAAGGAA
Vitvi08g01841	GSVIVG01033374001	VIT_08s0007g07640	chr08	21123197	21124915	NAC	Vitvi13g00342	VviLAC43	1614	1632	+	6.96e-06	AAACTTGCATATCAAGGAA
Vitvi08g01841	GSVIVG01033374001	VIT_08s0007g07640	chr08	21123197	21124915	NAC	Vitvi16g00715	VviLAC49	1656	1674	+	6.13e-06	TTTCTTGGAAAACAAGCAA
Vitvi08g01841	GSVIVG01033374001	VIT_08s0007g07640	chr08	21123197	21124915	NAC	Vitvi16g00715	VviLAC49	1656	1674	-	5.37e-06	TTGCTTGTTTTCCAAGAAA
Vitvi08g01841	GSVIVG01033374001	VIT_08s0007g07640	chr08	21123197	21124915	NAC	Vitvi18g01438	VviLAC53	641	659	+	2.14e-07	TTGCTTGTCAAACAAGGAA
Vitvi08g01841	GSVIVG01033374001	VIT_08s0007g07640	chr08	21123197	21124915	NAC	Vitvi18g01438	VviLAC53	641	659	-	6.38e-07	TTCCTTGTTTGACAAGCAA
Vitvi08g01841	GSVIVG01033374001	VIT_08s0007g07640	chr08	21123197	21124915	NAC	Vitvi18g01488	VviLAC64	1781	1799	+	9.79e-06	TAACTTGGACACCAAGGAA
Vitvi08g01841	GSVIVG01033374001	VIT_08s0007g07640	chr08	21123197	21124915	NAC	Vitvi18g02906	VviLAC60	1339	1357	-	7.06e-06	ATACTTGTTAATCAAGAAA
Vitvi08g01841	GSVIVG01033374001	VIT_08s0007g07640	chr08	21123197	21124915	NAC	Vitvi18g03035	VviLAC97	1565	1583	-	2.68e-06	TTACGTGTTGCTTAAGACA
Vitvi10g00063	GSVIVG01012682001	VIT_10s0116g01200	chr10	618665	621093	WRKY	Vitvi08g01228	VviLAC28	1047	1065	+	4.55e-06	TGTTGACTTTGGCTTGGTT
Vitvi10g00063	GSVIVG01012682001	VIT_10s0116g01200	chr10	618665	621093	WRKY	Vitvi18g02896	VviLAC57	91	109	+	9.73e-06	TGTTGACCTTCGTTATCTT
Vitvi10g00063	GSVIVG01012682001	VIT_10s0116g01200	chr10	618665	621093	WRKY	Vitvi18g02944	VviLAC78	1354	1372	+	6.74e-07	CGTTGACTTTTCCCTTCCT
Vitvi10g00063	GSVIVG01012682001	VIT_10s0116g01200	chr10	618665	621093	WRKY	Vitvi18g03351	VviLAC110	1873	1891	-	9.36e-06	CTTTGACCTTGGTTGAATT
Vitvi10g00732	GSVIVG01021397001	VIT_10s0003g02810	chr10	8453129	8454676	WRKY	Vitvi07g01787	VviLAC21	1323	1335	-	7e-06	GGCGTTGACTTAA
Vitvi10g00732	GSVIVG01021397001	VIT_10s0003g02810	chr10	8453129	8454676	WRKY	Vitvi09g01875	VviLAC33	421	433	+	6.64e-06	CTTGTTGACTTTT
Vitvi10g00732	GSVIVG01021397001	VIT_10s0003g02810	chr10	8453129	8454676	WRKY	Vitvi13g00322	VviLAC40	219	231	-	7e-06	CTCTTTGACTTTT
Vitvi10g00732	GSVIVG01021397001	VIT_10s0003g02810	chr10	8453129	8454676	WRKY	Vitvi18g01580	VviLAC75	341	353	+	4.23e-06	AACTTTGACTTTT
Vitvi10g00732	GSVIVG01021397001	VIT_10s0003g02810	chr10	8453129	8454676	WRKY	Vitvi18g02944	VviLAC78	1352	1364	+	7.89e-08	AGCGTTGACTTTT
Vitvi10g00732	GSVIVG01021397001	VIT_10s0003g02810	chr10	8453129	8454676	WRKY	Vitvi18g03024	VviLAC88	1098	1110	-	7.65e-06	GGAGTTGACTTTA
Vitvi10g00732	GSVIVG01021397001	VIT_10s0003g02810	chr10	8453129	8454676	WRKY	Vitvi18g03058	VviLAC102	1647	1659	+	6.36e-06	GTAGTTGACTTTC
Vitvi10g00732	GSVIVG01021397001	VIT_10s0003g02810	chr10	8453129	8454676	WRKY	Vitvi18g03065	VviLAC105	1679	1691	+	6.36e-06	GTAGTTGACTTTC
Vitvi01g00302	GSVIVG01011872001	VIT_01s0011g03730	chr01	3375041	3376409	MYB	Vitvi06g00378	VviLAC8	518	532	-	6.81e-06	AGATAAGTTAGGCTC
Vitvi01g00302	GSVIVG01011872001	VIT_01s0011g03730	chr01	3375041	3376409	MYB	Vitvi07g01163	VviLAC14	428	442	-	6.81e-06	AAAAAGGTTAGGCTA
Vitvi01g00302	GSVIVG01011872001	VIT_01s0011g03730	chr01	3375041	3376409	MYB	Vitvi12g00382	VviLAC36	668	682	-	2.09e-07	GAAGAAGTTAGGTAG
Vitvi01g00302	GSVIVG01011872001	VIT_01s0011g03730	chr01	3375041	3376409	MYB	Vitvi13g00321	VviLAC39	936	950	-	1.49e-06	GACAAAGTTAGGCTG
Vitvi01g00302	GSVIVG01011872001	VIT_01s0011g03730	chr01	3375041	3376409	MYB	Vitvi18g01482	VviLAC62	319	333	+	7.73e-06	ATGTGAGTTAGGTAG
Vitvi01g00302	GSVIVG01011872001	VIT_01s0011g03730	chr01	3375041	3376409	MYB	Vitvi18g01580	VviLAC75	1497	1511	+	4.46e-06	AAAAAAATTAGGCAT
Vitvi01g00302	GSVIVG01011872001	VIT_01s0011g03730	chr01	3375041	3376409	MYB	Vitvi18g02921	VviLAC66	693	707	-	5.73e-06	AAGAAAGTTAGGTTT
Vitvi01g00302	GSVIVG01011872001	VIT_01s0011g03730	chr01	3375041	3376409	MYB	Vitvi18g02921	VviLAC66	743	757	-	9.58e-06	ATAATAGTTAGGTGT
Vitvi01g00302	GSVIVG01011872001	VIT_01s0011g03730	chr01	3375041	3376409	MYB	Vitvi18g02924	VviLAC68	1203	1217	-	5.73e-06	AAGAAAGTTAGGTTT
Vitvi01g00302	GSVIVG01011872001	VIT_01s0011g03730	chr01	3375041	3376409	MYB	Vitvi18g02924	VviLAC68	1253	1267	-	9.58e-06	ATAATAGTTAGGTGT
Vitvi01g00302	GSVIVG01011872001	VIT_01s0011g03730	chr01	3375041	3376409	MYB	Vitvi18g03039	VviLAC98	111	125	-	9.58e-06	CAAAAAATTAGGCAC
Vitvi01g00302	GSVIVG01011872001	VIT_01s0011g03730	chr01	3375041	3376409	MYB	Vitvi18g03040	VviLAC99	137	151	-	9.58e-06	CAAAAAATTAGGCAC
Vitvi01g00302	GSVIVG01011872001	VIT_01s0011g03730	chr01	3375041	3376409	MYB	Vitvi18g03058	VviLAC102	882	896	-	8.03e-06	TTCATAGTTAGGCAG
Vitvi01g00302	GSVIVG01011872001	VIT_01s0011g03730	chr01	3375041	3376409	MYB	Vitvi18g03060	VviLAC103	881	895	-	8.03e-06	TTCATAGTTAGGCAG
Vitvi01g00302	GSVIVG01011872001	VIT_01s0011g03730	chr01	3375041	3376409	MYB	Vitvi18g03356	VviLAC108	190	204	-	9.58e-06	CAAAAAATTAGGCAC
Vitvi10g00618	GSVIVG01021252001	VIT_10s0003g01600	chr10	6567334	6568893	WRKY	Vitvi07g01784	VviLAC20	1790	1800	+	3.85e-06	TGAAGTCAACG
Vitvi10g00618	GSVIVG01021252001	VIT_10s0003g01600	chr10	6567334	6568893	WRKY	Vitvi07g01787	VviLAC21	1323	1333	+	6.71e-06	TTAAGTCAACG
Vitvi10g00618	GSVIVG01021252001	VIT_10s0003g01600	chr10	6567334	6568893	WRKY	Vitvi07g01791	VviLAC23	1808	1818	+	3.85e-06	TGAAGTCAACG
Vitvi10g00618	GSVIVG01021252001	VIT_10s0003g01600	chr10	6567334	6568893	WRKY	Vitvi18g02944	VviLAC78	1354	1364	-	3.59e-07	AAAAGTCAACG
Vitvi10g00618	GSVIVG01021252001	VIT_10s0003g01600	chr10	6567334	6568893	WRKY	Vitvi18g03058	VviLAC102	1649	1659	-	9.14e-06	GAAAGTCAACT
Vitvi10g00618	GSVIVG01021252001	VIT_10s0003g01600	chr10	6567334	6568893	WRKY	Vitvi18g03060	VviLAC103	1648	1658	-	9.14e-06	GAAAGTCAACT
Vitvi10g00618	GSVIVG01021252001	VIT_10s0003g01600	chr10	6567334	6568893	WRKY	Vitvi18g03065	VviLAC105	1681	1691	-	9.14e-06	GAAAGTCAACT
Vitvi08g01050	GSVIVG01025658001	VIT_08s0040g02100	chr08	13208938	13211515	C2H2	Vitvi01g00398	VviLAC2	1153	1172	-	2.25e-06	TGTATTTTTGTCGTTTTAAA
Vitvi08g01050	GSVIVG01025658001	VIT_08s0040g02100	chr08	13208938	13211515	C2H2	Vitvi03g00217	VviLAC4	1198	1217	-	2.06e-06	TTTTTTTTTGTTTTTTTCTT
Vitvi08g01050	GSVIVG01025658001	VIT_08s0040g02100	chr08	13208938	13211515	C2H2	Vitvi06g00378	VviLAC8	1952	1971	+	7.78e-06	TAAACTTTTGTCATCTTCTC
Vitvi08g01050	GSVIVG01025658001	VIT_08s0040g02100	chr08	13208938	13211515	C2H2	Vitvi06g00405	VviLAC9	1275	1294	-	4.92e-06	TAGTTTTTTGTCATTTTCAT
Vitvi08g01050	GSVIVG01025658001	VIT_08s0040g02100	chr08	13208938	13211515	C2H2	Vitvi06g01033	VviLAC12	1843	1862	-	7.64e-06	TTGTCTTTTGTCTTGTTTCA
Vitvi08g01050	GSVIVG01025658001	VIT_08s0040g02100	chr08	13208938	13211515	C2H2	Vitvi07g01163	VviLAC14	716	735	+	3.64e-06	TAAATTCTTGTCTTTTAGTG
Vitvi08g01050	GSVIVG01025658001	VIT_08s0040g02100	chr08	13208938	13211515	C2H2	Vitvi08g01735	VviLAC32	236	255	+	9.18e-06	TCTGTCTTTGTCGGTTTATT
Vitvi08g01050	GSVIVG01025658001	VIT_08s0040g02100	chr08	13208938	13211515	C2H2	Vitvi13g00323	VviLAC41	1828	1847	+	3.49e-06	TTTAATTTTGTTGTTTTCTC
Vitvi08g01050	GSVIVG01025658001	VIT_08s0040g02100	chr08	13208938	13211515	C2H2	Vitvi18g03058	VviLAC102	1072	1091	+	8.3e-06	ATTTCGTTTGTCTTTTTATA
Vitvi08g01050	GSVIVG01025658001	VIT_08s0040g02100	chr08	13208938	13211515	C2H2	Vitvi18g03058	VviLAC102	539	558	-	3.53e-06	AGTCTTTTTGTCTTCTTTTA
Vitvi08g01050	GSVIVG01025658001	VIT_08s0040g02100	chr08	13208938	13211515	C2H2	Vitvi18g03060	VviLAC103	1071	1090	+	6.15e-06	ATTTCATTTGTCTTTTTATA
Vitvi08g01050	GSVIVG01025658001	VIT_08s0040g02100	chr08	13208938	13211515	C2H2	Vitvi18g03060	VviLAC103	538	557	-	3.53e-06	AGTCTTTTTGTCTTCTTTTA
Vitvi08g01050	GSVIVG01025658001	VIT_08s0040g02100	chr08	13208938	13211515	C2H2	Vitvi18g03067	VviLAC106	613	632	-	1.47e-06	AGTTTTTTTGTCTTCTTTTA
Vitvi09g01122	GSVIVG01015952001	VIT_09s0018g00240	chr09	16094245	16096198	WRKY	Vitvi08g01228	VviLAC28	1045	1059	+	6.8e-06	CATGTTGACTTTGGC
Vitvi09g01122	GSVIVG01015952001	VIT_09s0018g00240	chr09	16094245	16096198	WRKY	Vitvi08g01735	VviLAC32	116	130	-	4.3e-06	GACCTTGACTTGTAC
Vitvi09g01122	GSVIVG01015952001	VIT_09s0018g00240	chr09	16094245	16096198	WRKY	Vitvi09g01875	VviLAC33	421	435	+	2.17e-06	CTTGTTGACTTTTTC
Vitvi09g01122	GSVIVG01015952001	VIT_09s0018g00240	chr09	16094245	16096198	WRKY	Vitvi13g00322	VviLAC40	217	231	-	5.18e-06	CTCTTTGACTTTTGC
Vitvi09g01122	GSVIVG01015952001	VIT_09s0018g00240	chr09	16094245	16096198	WRKY	Vitvi18g01439	VviLAC54	1183	1197	-	5.87e-06	AGCATTGACTTTTCT
Vitvi09g01122	GSVIVG01015952001	VIT_09s0018g00240	chr09	16094245	16096198	WRKY	Vitvi18g01580	VviLAC75	341	355	+	9e-06	AACTTTGACTTTTAA
Vitvi09g01122	GSVIVG01015952001	VIT_09s0018g00240	chr09	16094245	16096198	WRKY	Vitvi18g02944	VviLAC78	1352	1366	+	1.69e-08	AGCGTTGACTTTTCC
Vitvi17g00809	GSVIVG01007758001	VIT_17s0000g08290	chr17	9492636	9494493	Dof	Vitvi02g00511	VviLAC3	1215	1235	+	1.29e-07	GAGAAAAAGAAAAAGCTAAAT
Vitvi17g00809	GSVIVG01007758001	VIT_17s0000g08290	chr17	9492636	9494493	Dof	Vitvi03g00217	VviLAC4	1179	1199	+	1.18e-06	AGGAAGAAAAAAAAGGAACAA
Vitvi17g00809	GSVIVG01007758001	VIT_17s0000g08290	chr17	9492636	9494493	Dof	Vitvi03g00217	VviLAC4	1213	1233	+	2.89e-09	AAAAAAAAAAAAAAGGAAAAA
Vitvi17g00809	GSVIVG01007758001	VIT_17s0000g08290	chr17	9492636	9494493	Dof	Vitvi03g00217	VviLAC4	483	503	-	5.44e-08	AAAAAAATGAAAAAGTTAAAT
Vitvi17g00809	GSVIVG01007758001	VIT_17s0000g08290	chr17	9492636	9494493	Dof	Vitvi04g01317	VviLAC7	1404	1424	-	4.62e-07	AAGAAAAAGAAAAAGAAAAGT
Vitvi17g00809	GSVIVG01007758001	VIT_17s0000g08290	chr17	9492636	9494493	Dof	Vitvi04g01317	VviLAC7	1410	1430	-	6.78e-08	AAGAAAAAGAAAAAGAAAAAG
Vitvi17g00809	GSVIVG01007758001	VIT_17s0000g08290	chr17	9492636	9494493	Dof	Vitvi04g01317	VviLAC7	1416	1436	-	4.03e-07	GGTAAAAAGAAAAAGAAAAAG
Vitvi17g00809	GSVIVG01007758001	VIT_17s0000g08290	chr17	9492636	9494493	Dof	Vitvi04g01317	VviLAC7	1689	1709	-	9.85e-07	AAGAAAAAAAAAAAGAAAAAT
Vitvi17g00809	GSVIVG01007758001	VIT_17s0000g08290	chr17	9492636	9494493	Dof	Vitvi04g01317	VviLAC7	1701	1721	-	3.32e-06	CCAAAAAAAAAAAAGAAAAAA
Vitvi17g00809	GSVIVG01007758001	VIT_17s0000g08290	chr17	9492636	9494493	Dof	Vitvi06g00405	VviLAC9	521	541	+	8.57e-06	AAATTAAAAAAAAAGTTAAAT
Vitvi17g00809	GSVIVG01007758001	VIT_17s0000g08290	chr17	9492636	9494493	Dof	Vitvi06g00405	VviLAC9	694	714	+	5.6e-06	AATAAAAACATAAAGTGACAA
Vitvi17g00809	GSVIVG01007758001	VIT_17s0000g08290	chr17	9492636	9494493	Dof	Vitvi06g00591	VviLAC10	443	463	-	4.18e-06	TGAAAAGTGGAAAAGTAGAAA
Vitvi17g00809	GSVIVG01007758001	VIT_17s0000g08290	chr17	9492636	9494493	Dof	Vitvi06g00591	VviLAC10	557	577	-	1.07e-06	AATCAAAAAAAAAAGTGAAAA
Vitvi17g00809	GSVIVG01007758001	VIT_17s0000g08290	chr17	9492636	9494493	Dof	Vitvi06g01033	VviLAC12	1716	1736	+	6.95e-06	AAGGAAAGAAAAAAGAAGGAA
Vitvi17g00809	GSVIVG01007758001	VIT_17s0000g08290	chr17	9492636	9494493	Dof	Vitvi06g01033	VviLAC12	1735	1755	+	1.94e-06	AAGAAAATAAAAAAGAAAAAG
Vitvi17g00809	GSVIVG01007758001	VIT_17s0000g08290	chr17	9492636	9494493	Dof	Vitvi06g01033	VviLAC12	1741	1761	+	2.45e-09	ATAAAAAAGAAAAAGTAAAAA
Vitvi17g00809	GSVIVG01007758001	VIT_17s0000g08290	chr17	9492636	9494493	Dof	Vitvi06g01033	VviLAC12	1748	1768	+	1.9e-06	AGAAAAAGTAAAAAGAGAAAG
Vitvi17g00809	GSVIVG01007758001	VIT_17s0000g08290	chr17	9492636	9494493	Dof	Vitvi06g01827	VviLAC13	636	656	+	2.82e-06	ACAAAAATGAAAAAGTAGGAG
Vitvi17g00809	GSVIVG01007758001	VIT_17s0000g08290	chr17	9492636	9494493	Dof	Vitvi07g01163	VviLAC14	1254	1274	+	3.09e-06	AATAAAATTAAAAAGAAAAAA
Vitvi17g00809	GSVIVG01007758001	VIT_17s0000g08290	chr17	9492636	9494493	Dof	Vitvi07g01163	VviLAC14	347	367	-	1.16e-07	GAAGGAAAGAAAAAGTGAAGG
Vitvi17g00809	GSVIVG01007758001	VIT_17s0000g08290	chr17	9492636	9494493	Dof	Vitvi07g01163	VviLAC14	364	384	-	3.21e-06	AATACAAAGGAAAAGTAGAAG
Vitvi17g00809	GSVIVG01007758001	VIT_17s0000g08290	chr17	9492636	9494493	Dof	Vitvi07g01307	VviLAC15	1585	1605	-	6.84e-06	AAAATTAAAAAAAAGCGAAAA
Vitvi17g00809	GSVIVG01007758001	VIT_17s0000g08290	chr17	9492636	9494493	Dof	Vitvi07g01308	VviLAC16	1553	1573	+	2.24e-07	AAGAAAAACAAAAAGATAAAA
Vitvi17g00809	GSVIVG01007758001	VIT_17s0000g08290	chr17	9492636	9494493	Dof	Vitvi07g01787	VviLAC21	128	148	+	9.88e-06	CTGGGAAAGAAAAAGGAGGAA
Vitvi17g00809	GSVIVG01007758001	VIT_17s0000g08290	chr17	9492636	9494493	Dof	Vitvi07g01790	VviLAC22	1856	1876	-	5.6e-06	AGGGGAAGAAAAAAGAAAACA
Vitvi17g00809	GSVIVG01007758001	VIT_17s0000g08290	chr17	9492636	9494493	Dof	Vitvi07g01790	VviLAC22	382	402	+	8.17e-06	GATGGAAAGAAAAAGTATATA
Vitvi17g00809	GSVIVG01007758001	VIT_17s0000g08290	chr17	9492636	9494493	Dof	Vitvi07g02674	VviLAC17	986	1006	-	8.71e-06	AAAAACGAAAAAAAGAAAAAT
Vitvi17g00809	GSVIVG01007758001	VIT_17s0000g08290	chr17	9492636	9494493	Dof	Vitvi07g02676	VviLAC18	794	814	+	1.76e-08	GATGGAAAGAAAAAGTAAAAA
Vitvi17g00809	GSVIVG01007758001	VIT_17s0000g08290	chr17	9492636	9494493	Dof	Vitvi07g02677	VviLAC19	1191	1211	-	2.39e-06	TTAAAAAAAAAAAAGGAAAAT
Vitvi17g00809	GSVIVG01007758001	VIT_17s0000g08290	chr17	9492636	9494493	Dof	Vitvi08g00260	VviLAC24	1511	1531	-	3.26e-06	AAAAAAAATAAAAAGAAAGAA
Vitvi17g00809	GSVIVG01007758001	VIT_17s0000g08290	chr17	9492636	9494493	Dof	Vitvi08g01228	VviLAC28	544	564	+	9.65e-09	GAAAAAAATAAAAAGGAAAAA
Vitvi17g00809	GSVIVG01007758001	VIT_17s0000g08290	chr17	9492636	9494493	Dof	Vitvi08g01229	VviLAC29	1734	1754	+	3.9e-06	AAGAAGGTCAAAAAGTAGATT
Vitvi17g00809	GSVIVG01007758001	VIT_17s0000g08290	chr17	9492636	9494493	Dof	Vitvi08g02201	VviLAC27	645	665	+	3.09e-06	GAAGTACAAAAAAAGTAAAAG
Vitvi17g00809	GSVIVG01007758001	VIT_17s0000g08290	chr17	9492636	9494493	Dof	Vitvi08g02201	VviLAC27	651	671	+	7.18e-06	CAAAAAAAGTAAAAGAAAAAA
Vitvi17g00809	GSVIVG01007758001	VIT_17s0000g08290	chr17	9492636	9494493	Dof	Vitvi12g00382	VviLAC36	1870	1890	+	8.57e-06	CAAAGAAGAAAAAAGGCGATA
Vitvi17g00809	GSVIVG01007758001	VIT_17s0000g08290	chr17	9492636	9494493	Dof	Vitvi12g00382	VviLAC36	399	419	-	1.28e-06	CAAAAAAAGCAAAAGGGAAAT
Vitvi17g00809	GSVIVG01007758001	VIT_17s0000g08290	chr17	9492636	9494493	Dof	Vitvi13g00117	VviLAC38	296	316	+	7.42e-06	AAGGCAAAGAAAAAGAAAGAA
Vitvi17g00809	GSVIVG01007758001	VIT_17s0000g08290	chr17	9492636	9494493	Dof	Vitvi13g00321	VviLAC39	1808	1828	-	5.65e-09	AAAAAAAAGGAAAAGGAAAAA
Vitvi17g00809	GSVIVG01007758001	VIT_17s0000g08290	chr17	9492636	9494493	Dof	Vitvi13g00321	VviLAC39	1814	1834	-	3.44e-08	AAAGAAAAAAAAAAGGAAAAG
Vitvi17g00809	GSVIVG01007758001	VIT_17s0000g08290	chr17	9492636	9494493	Dof	Vitvi13g00341	VviLAC42	330	350	+	7.66e-06	TAAGTTATGAAAAAGTAAAAA
Vitvi17g00809	GSVIVG01007758001	VIT_17s0000g08290	chr17	9492636	9494493	Dof	Vitvi13g00342	VviLAC43	1154	1174	+	4.97e-06	CTTAAAAATAAAAAGTAGAAA
Vitvi17g00809	GSVIVG01007758001	VIT_17s0000g08290	chr17	9492636	9494493	Dof	Vitvi13g00342	VviLAC43	504	524	+	4.41e-06	CTAAAATAAAAAAAGTAGAAA
Vitvi17g00809	GSVIVG01007758001	VIT_17s0000g08290	chr17	9492636	9494493	Dof	Vitvi15g00941	VviLAC48	1279	1299	+	6.19e-06	AAAACAATAAAAAAGAGAAAA
Vitvi17g00809	GSVIVG01007758001	VIT_17s0000g08290	chr17	9492636	9494493	Dof	Vitvi15g00941	VviLAC48	1842	1862	+	1.87e-06	ATGGAAAAGAAAAAGAAGAAG
Vitvi17g00809	GSVIVG01007758001	VIT_17s0000g08290	chr17	9492636	9494493	Dof	Vitvi16g00715	VviLAC49	604	624	+	5.51e-06	ATAAAAAGAAAAAAGTTACAT
Vitvi17g00809	GSVIVG01007758001	VIT_17s0000g08290	chr17	9492636	9494493	Dof	Vitvi17g00227	VviLAC50	1510	1530	-	2.53e-07	AAAAAAAAGAAAAAGAAAGAA
Vitvi17g00809	GSVIVG01007758001	VIT_17s0000g08290	chr17	9492636	9494493	Dof	Vitvi17g00227	VviLAC50	1516	1536	-	2.71e-07	AAAAAAAAAAAAAAGAAAAAG
Vitvi17g00809	GSVIVG01007758001	VIT_17s0000g08290	chr17	9492636	9494493	Dof	Vitvi17g00227	VviLAC50	771	791	-	7.91e-06	TAAGAAAAGGAAAAGAAAAAT
Vitvi17g00809	GSVIVG01007758001	VIT_17s0000g08290	chr17	9492636	9494493	Dof	Vitvi18g00137	VviLAC51	1843	1863	-	8.15e-07	AATAAGGAGAAAAAGGGAAGG
Vitvi17g00809	GSVIVG01007758001	VIT_17s0000g08290	chr17	9492636	9494493	Dof	Vitvi18g01438	VviLAC53	652	672	+	8.71e-06	ACAAGGAAAAAAAAGAAAAGA
Vitvi17g00809	GSVIVG01007758001	VIT_17s0000g08290	chr17	9492636	9494493	Dof	Vitvi18g01438	VviLAC53	657	677	+	6.62e-06	GAAAAAAAAGAAAAGAAAAGG
Vitvi17g00809	GSVIVG01007758001	VIT_17s0000g08290	chr17	9492636	9494493	Dof	Vitvi18g01438	VviLAC53	662	682	+	4.04e-06	AAAAGAAAAGAAAAGGCAAAA
Vitvi17g00809	GSVIVG01007758001	VIT_17s0000g08290	chr17	9492636	9494493	Dof	Vitvi18g01479	VviLAC61	353	373	-	7.91e-06	TATTAAAGAAAAAAGGAAAAT
Vitvi17g00809	GSVIVG01007758001	VIT_17s0000g08290	chr17	9492636	9494493	Dof	Vitvi18g01490	VviLAC65	88	108	+	7.91e-06	AATATAAAAGAAAAGTGAAAA
Vitvi17g00809	GSVIVG01007758001	VIT_17s0000g08290	chr17	9492636	9494493	Dof	Vitvi18g01585	VviLAC81	1156	1176	+	3.04e-06	TGAGAAAATAAAAAGGAAAAT
Vitvi17g00809	GSVIVG01007758001	VIT_17s0000g08290	chr17	9492636	9494493	Dof	Vitvi18g01778	VviLAC93	556	576	+	4.22e-07	GAGGAAAAAAAAAAGAAAAAA
Vitvi17g00809	GSVIVG01007758001	VIT_17s0000g08290	chr17	9492636	9494493	Dof	Vitvi18g01778	VviLAC93	78	98	+	2.17e-06	GAAAATAAAATAAAGTAAAAA
Vitvi17g00809	GSVIVG01007758001	VIT_17s0000g08290	chr17	9492636	9494493	Dof	Vitvi18g01778	VviLAC93	85	105	+	2.05e-06	AAATAAAGTAAAAAGGAAATT
Vitvi17g00809	GSVIVG01007758001	VIT_17s0000g08290	chr17	9492636	9494493	Dof	Vitvi18g01778	VviLAC93	995	1015	-	5.9e-07	AAAAAAAATGAAAAGTAAAAG
Vitvi17g00809	GSVIVG01007758001	VIT_17s0000g08290	chr17	9492636	9494493	Dof	Vitvi18g01839	VviLAC101	485	505	+	5.17e-07	AATAGAAGAAAAAAGGTGAAA
Vitvi17g00809	GSVIVG01007758001	VIT_17s0000g08290	chr17	9492636	9494493	Dof	Vitvi18g01839	VviLAC101	689	709	-	1.26e-07	AAGAAAAAGGAAAAGTAAAAT
Vitvi17g00809	GSVIVG01007758001	VIT_17s0000g08290	chr17	9492636	9494493	Dof	Vitvi18g01839	VviLAC101	695	715	-	1.63e-09	AAAGAAAAGAAAAAGGAAAAG
Vitvi17g00809	GSVIVG01007758001	VIT_17s0000g08290	chr17	9492636	9494493	Dof	Vitvi18g01908	VviLAC107	1843	1863	-	3.09e-06	AACCAAAAGAAAAAGAAAAAG
Vitvi17g00809	GSVIVG01007758001	VIT_17s0000g08290	chr17	9492636	9494493	Dof	Vitvi18g02896	VviLAC57	1181	1201	+	3.04e-06	TGAGAAAATAAAAAGGAAAAT
Vitvi17g00809	GSVIVG01007758001	VIT_17s0000g08290	chr17	9492636	9494493	Dof	Vitvi18g02902	VviLAC59	1272	1292	+	3.7e-06	ATAAAAACTAAAAAGAAAAAA
Vitvi17g00809	GSVIVG01007758001	VIT_17s0000g08290	chr17	9492636	9494493	Dof	Vitvi18g02902	VviLAC59	1670	1690	+	2.67e-06	GAGAAAATAAAAAAGAAAATA
Vitvi17g00809	GSVIVG01007758001	VIT_17s0000g08290	chr17	9492636	9494493	Dof	Vitvi18g02906	VviLAC60	192	212	-	4.48e-06	ACAGTAAAGGAAAAGGAAAAG
Vitvi17g00809	GSVIVG01007758001	VIT_17s0000g08290	chr17	9492636	9494493	Dof	Vitvi18g02906	VviLAC60	215	235	-	1.01e-06	CAAGAAAAGAAAAAGGAATAG
Vitvi17g00809	GSVIVG01007758001	VIT_17s0000g08290	chr17	9492636	9494493	Dof	Vitvi18g02926	VviLAC70	450	470	-	2.24e-07	GGTGAAAAGAAAAAGGAGAAT
Vitvi17g00809	GSVIVG01007758001	VIT_17s0000g08290	chr17	9492636	9494493	Dof	Vitvi18g02936	VviLAC74	1213	1233	-	4.42e-07	AGAAAAAAGAAAAAGAAAAAC
Vitvi17g00809	GSVIVG01007758001	VIT_17s0000g08290	chr17	9492636	9494493	Dof	Vitvi18g02942	VviLAC77	1139	1159	-	6.16e-07	TAAAAAAAGGAAAAGTAAAAT
Vitvi17g00809	GSVIVG01007758001	VIT_17s0000g08290	chr17	9492636	9494493	Dof	Vitvi18g02942	VviLAC77	1472	1492	+	1.69e-06	ATAGGAGAAAAAAAGTGAAAA
Vitvi17g00809	GSVIVG01007758001	VIT_17s0000g08290	chr17	9492636	9494493	Dof	Vitvi18g02944	VviLAC78	553	573	-	1.11e-06	AAAAGAAAAGAAAAGTAAAAT
Vitvi17g00809	GSVIVG01007758001	VIT_17s0000g08290	chr17	9492636	9494493	Dof	Vitvi18g02944	VviLAC78	563	583	-	5.6e-06	GGAAAAAAAGAAAAGAAAAGA
Vitvi17g00809	GSVIVG01007758001	VIT_17s0000g08290	chr17	9492636	9494493	Dof	Vitvi18g02944	VviLAC78	568	588	-	1.9e-06	AAAAAGGAAAAAAAGAAAAGA
Vitvi17g00809	GSVIVG01007758001	VIT_17s0000g08290	chr17	9492636	9494493	Dof	Vitvi18g02944	VviLAC78	674	694	+	6.19e-06	TTAAAAAAAAAAAAGTGGAGA
Vitvi17g00809	GSVIVG01007758001	VIT_17s0000g08290	chr17	9492636	9494493	Dof	Vitvi18g02944	VviLAC78	904	924	+	4.81e-06	ATAGGAGTAAAAAAGTGAAAA
Vitvi17g00809	GSVIVG01007758001	VIT_17s0000g08290	chr17	9492636	9494493	Dof	Vitvi18g02945	VviLAC79	1356	1376	+	7.33e-07	AAAAAAGAAAAAAAGAAAAAG
Vitvi17g00809	GSVIVG01007758001	VIT_17s0000g08290	chr17	9492636	9494493	Dof	Vitvi18g02945	VviLAC79	1362	1382	+	5.65e-09	GAAAAAAAGAAAAAGAAAAAA
Vitvi17g00809	GSVIVG01007758001	VIT_17s0000g08290	chr17	9492636	9494493	Dof	Vitvi18g02945	VviLAC79	611	631	-	3.44e-07	CAAAAAAAGGAAAAGTAAAAT
Vitvi17g00809	GSVIVG01007758001	VIT_17s0000g08290	chr17	9492636	9494493	Dof	Vitvi18g02945	VviLAC79	617	637	-	1.66e-07	AAAAAACAAAAAAAGGAAAAG
Vitvi17g00809	GSVIVG01007758001	VIT_17s0000g08290	chr17	9492636	9494493	Dof	Vitvi18g02945	VviLAC79	737	757	+	1.31e-06	TAAAAAAAAAAAAAGTGGAGA
Vitvi17g00809	GSVIVG01007758001	VIT_17s0000g08290	chr17	9492636	9494493	Dof	Vitvi18g02945	VviLAC79	963	983	+	1.69e-06	ATAGGAGAAAAAAAGTGAAAA
Vitvi17g00809	GSVIVG01007758001	VIT_17s0000g08290	chr17	9492636	9494493	Dof	Vitvi18g02947	VviLAC80	652	672	+	8.71e-06	TGAGAAAATAAAAAGGAAATT
Vitvi17g00809	GSVIVG01007758001	VIT_17s0000g08290	chr17	9492636	9494493	Dof	Vitvi18g02954	VviLAC84	508	528	+	8.87e-07	TTAAAAAAGAAAAAGAAAAAA
Vitvi17g00809	GSVIVG01007758001	VIT_17s0000g08290	chr17	9492636	9494493	Dof	Vitvi18g02954	VviLAC84	517	537	+	1.87e-06	AAAAAGAAAAAAAAGGAATGA
Vitvi17g00809	GSVIVG01007758001	VIT_17s0000g08290	chr17	9492636	9494493	Dof	Vitvi18g03022	VviLAC87	1122	1142	+	7.79e-06	GAAAAAATAAAAAAGTTTAAA
Vitvi17g00809	GSVIVG01007758001	VIT_17s0000g08290	chr17	9492636	9494493	Dof	Vitvi18g03024	VviLAC88	991	1011	-	8.85e-06	AAGAAATTTAAAAAGGAAATG
Vitvi17g00809	GSVIVG01007758001	VIT_17s0000g08290	chr17	9492636	9494493	Dof	Vitvi18g03027	VviLAC92	869	889	+	8.04e-06	CAAAAACACAAAAAGAAAATG
Vitvi17g00809	GSVIVG01007758001	VIT_17s0000g08290	chr17	9492636	9494493	Dof	Vitvi18g03033	VviLAC96	1144	1164	-	8.85e-06	TCTAAAAAAAAAAAGTAAAAT
Vitvi17g00809	GSVIVG01007758001	VIT_17s0000g08290	chr17	9492636	9494493	Dof	Vitvi18g03035	VviLAC97	1069	1089	-	1.26e-07	AAGAAAAAGGAAAAGTAAAAT
Vitvi17g00809	GSVIVG01007758001	VIT_17s0000g08290	chr17	9492636	9494493	Dof	Vitvi18g03035	VviLAC97	1075	1095	-	1.63e-09	AAAGAAAAGAAAAAGGAAAAG
Vitvi17g00809	GSVIVG01007758001	VIT_17s0000g08290	chr17	9492636	9494493	Dof	Vitvi18g03035	VviLAC97	875	895	+	5.17e-07	AATAGAAGAAAAAAGGTGAAA
Vitvi17g00809	GSVIVG01007758001	VIT_17s0000g08290	chr17	9492636	9494493	Dof	Vitvi18g03039	VviLAC98	918	938	+	3.04e-06	AATGTGAGAAAAAAGTGAAAA
Vitvi17g00809	GSVIVG01007758001	VIT_17s0000g08290	chr17	9492636	9494493	Dof	Vitvi18g03039	VviLAC98	938	958	+	5.32e-06	AAAAAAAATAAAAAGTTTAAA
Vitvi17g00809	GSVIVG01007758001	VIT_17s0000g08290	chr17	9492636	9494493	Dof	Vitvi18g03040	VviLAC99	950	970	+	5.99e-06	ATATGAGAAAAAAAGTGAAAA
Vitvi17g00809	GSVIVG01007758001	VIT_17s0000g08290	chr17	9492636	9494493	Dof	Vitvi18g03041	VviLAC100	934	954	+	1.76e-06	AATATGAGAAAAAAGTGAAAA
Vitvi17g00809	GSVIVG01007758001	VIT_17s0000g08290	chr17	9492636	9494493	Dof	Vitvi18g03058	VviLAC102	520	540	-	5.7e-06	TAATAACACAAAAAGGGGAAA
Vitvi17g00809	GSVIVG01007758001	VIT_17s0000g08290	chr17	9492636	9494493	Dof	Vitvi18g03060	VviLAC103	519	539	-	5.7e-06	TAATAACACAAAAAGGGGAAA
Vitvi17g00809	GSVIVG01007758001	VIT_17s0000g08290	chr17	9492636	9494493	Dof	Vitvi18g03061	VviLAC104	1720	1740	-	7.49e-07	AGCCAAAAGAAAAAGGAAAAG
Vitvi17g00809	GSVIVG01007758001	VIT_17s0000g08290	chr17	9492636	9494493	Dof	Vitvi18g03067	VviLAC106	594	614	-	5.7e-06	TAATAACACAAAAAGGGGAAA
Vitvi17g00809	GSVIVG01007758001	VIT_17s0000g08290	chr17	9492636	9494493	Dof	Vitvi18g03341	VviLAC109	400	420	+	2.53e-06	ATAGAGAAAAAAAAGTGAAAT
Vitvi17g00809	GSVIVG01007758001	VIT_17s0000g08290	chr17	9492636	9494493	Dof	Vitvi18g03345	VviLAC111	499	519	+	6.3e-06	TAGGAGAAAAAAAAGTGAAAT
Vitvi17g00809	GSVIVG01007758001	VIT_17s0000g08290	chr17	9492636	9494493	Dof	Vitvi18g03345	VviLAC111	677	697	-	1.23e-07	AAAAAAAAAAAAAAGGAAAAC
Vitvi17g00809	GSVIVG01007758001	VIT_17s0000g08290	chr17	9492636	9494493	Dof	Vitvi18g03351	VviLAC110	233	253	+	3.04e-06	TGAGAAAATAAAAAGGAAAAT
Vitvi17g00809	GSVIVG01007758001	VIT_17s0000g08290	chr17	9492636	9494493	Dof	Vitvi18g03399	VviLAC115	1843	1863	-	1.23e-06	AGTGAAAAGAAAAAGAAAAAT
Vitvi07g01874	GSVIVG01022277001	VIT_07s0031g01980	chr07	24434531	24436009	ERF	Vitvi07g01787	VviLAC21	166	184	+	9.71e-06	ATGGAGAGTGGCGGTGGCA
Vitvi07g01874	GSVIVG01022277001	VIT_07s0031g01980	chr07	24434531	24436009	ERF	Vitvi18g03065	VviLAC105	92	110	+	1.36e-06	AGCAGTATGGACGGCGGAG
Vitvi07g01874	GSVIVG01022277001	VIT_07s0031g01980	chr07	24434531	24436009	ERF	Vitvi18g03067	VviLAC106	920	938	+	2.06e-06	TGCAGTTTGGACGGCGGAG
Vitvi07g01874	GSVIVG01022277001	VIT_07s0031g01980	chr07	24434531	24436009	ERF	Vitvi18g03067	VviLAC106	982	1000	-	6.45e-06	GCTTGTAGTTGCGGCTACG
Vitvi07g01874	GSVIVG01022277001	VIT_07s0031g01980	chr07	24434531	24436009	ERF	Vitvi18g03399	VviLAC115	458	476	-	4.36e-06	ATCGCCATCGACGGCGTCG
Vitvi08g00658	GSVIVG01011168001	VIT_08s0105g00400	chr08	7652605	7656300	Trihelix	Vitvi18g01438	VviLAC53	513	529	-	4.1e-06	GCCATGTGGCACATGTG
Vitvi08g00658	GSVIVG01011168001	VIT_08s0105g00400	chr08	7652605	7656300	Trihelix	Vitvi18g02940	VviLAC76	1627	1643	-	6.51e-06	GCCACGTGTCAATATAA
Vitvi07g02067	GSVIVG01028315001	VIT_07s0005g03230	chr07	6423571	6424610	ERF	Vitvi01g00397	VviLAC1	117	144	+	2.57e-06	ATCGTGTAGCCGCCTGTCCCGTCAACCT
Vitvi07g02067	GSVIVG01028315001	VIT_07s0005g03230	chr07	6423571	6424610	ERF	Vitvi06g01985	VviLAC113	1477	1504	+	3.04e-06	CATGCAAAGCCGCCAACACTGGAGTTAA
Vitvi07g02067	GSVIVG01028315001	VIT_07s0005g03230	chr07	6423571	6424610	ERF	Vitvi06g01986	VviLAC114	1477	1504	+	3.04e-06	CATGCAAAGCCGCCAACACTGGAGTTAA
Vitvi07g02067	GSVIVG01028315001	VIT_07s0005g03230	chr07	6423571	6424610	ERF	Vitvi07g01787	VviLAC21	167	194	-	8.18e-06	CCCACTTCTCTGCCACCGCCACTCTCCA
Vitvi07g02067	GSVIVG01028315001	VIT_07s0005g03230	chr07	6423571	6424610	ERF	Vitvi18g01778	VviLAC93	156	183	-	1.78e-06	TCTCTCCATCCGCCACCCTCACCGTCGG
Vitvi07g02067	GSVIVG01028315001	VIT_07s0005g03230	chr07	6423571	6424610	ERF	Vitvi18g03065	VviLAC105	149	176	+	8.54e-06	TTAACGTAGCCGCCCGCAACTACAAGCA
Vitvi07g02067	GSVIVG01028315001	VIT_07s0005g03230	chr07	6423571	6424610	ERF	Vitvi18g03065	VviLAC105	90	117	-	9.52e-06	AACCAATCTCCGCCGTCCATACTGCTTA
Vitvi07g02067	GSVIVG01028315001	VIT_07s0005g03230	chr07	6423571	6424610	ERF	Vitvi18g03067	VviLAC106	918	945	-	5.93e-06	AACCAATCTCCGCCGTCCAAACTGCATC
Vitvi07g02067	GSVIVG01028315001	VIT_07s0005g03230	chr07	6423571	6424610	ERF	Vitvi18g03349	VviLAC112	439	466	-	3.69e-06	CTTTCTTCTCCGCCTTCTTCGCTTCCAT
Vitvi04g01430	GSVIVG01018809001	VIT_04s0023g03110	chr04	20047685	20050213	NAC	Vitvi18g02949	VviLAC82	1497	1509	+	1.81e-06	CTTGTATTCCACG
Vitvi04g00464	GSVIVG01035829001	VIT_04s0008g05210	chr04	4716191	4719252	bZIP	Vitvi18g02895	VviLAC56	386	400	-	4.35e-06	CTGGGTGACGTGGTT
Vitvi10g01078	GSVIVG01021765001	VIT_10s0003g05740	chr10	14314636	14317876	WRKY	Vitvi07g01784	VviLAC20	1790	1802	+	6.19e-06	TGAAGTCAACGAT
Vitvi10g01078	GSVIVG01021765001	VIT_10s0003g05740	chr10	14314636	14317876	WRKY	Vitvi07g01787	VviLAC21	1323	1335	+	2.56e-06	TTAAGTCAACGCC
Vitvi10g01078	GSVIVG01021765001	VIT_10s0003g05740	chr10	14314636	14317876	WRKY	Vitvi07g01791	VviLAC23	1808	1820	+	6.19e-06	TGAAGTCAACGAT
Vitvi10g01078	GSVIVG01021765001	VIT_10s0003g05740	chr10	14314636	14317876	WRKY	Vitvi13g00321	VviLAC39	494	506	+	8.82e-06	AATAGTCAACTGC
Vitvi10g01078	GSVIVG01021765001	VIT_10s0003g05740	chr10	14314636	14317876	WRKY	Vitvi18g02944	VviLAC78	1352	1364	-	4.77e-08	AAAAGTCAACGCT
Vitvi10g01078	GSVIVG01021765001	VIT_10s0003g05740	chr10	14314636	14317876	WRKY	Vitvi18g03024	VviLAC88	1098	1110	+	4.36e-06	TAAAGTCAACTCC
Vitvi10g01078	GSVIVG01021765001	VIT_10s0003g05740	chr10	14314636	14317876	WRKY	Vitvi18g03058	VviLAC102	1647	1659	-	5.9e-06	GAAAGTCAACTAC
Vitvi10g01078	GSVIVG01021765001	VIT_10s0003g05740	chr10	14314636	14317876	WRKY	Vitvi18g03065	VviLAC105	1679	1691	-	5.9e-06	GAAAGTCAACTAC
Vitvi01g01680	GSVIVG01010525001	VIT_01s0010g03930	chr01	22656051	22657322	WRKY	Vitvi07g01784	VviLAC20	1790	1802	+	7.45e-06	TGAAGTCAACGAT
Vitvi01g01680	GSVIVG01010525001	VIT_01s0010g03930	chr01	22656051	22657322	WRKY	Vitvi07g01787	VviLAC21	1323	1335	+	3.43e-06	TTAAGTCAACGCC
Vitvi01g01680	GSVIVG01010525001	VIT_01s0010g03930	chr01	22656051	22657322	WRKY	Vitvi07g01791	VviLAC23	1808	1820	+	7.45e-06	TGAAGTCAACGAT
Vitvi01g01680	GSVIVG01010525001	VIT_01s0010g03930	chr01	22656051	22657322	WRKY	Vitvi09g01875	VviLAC33	421	433	-	8.82e-06	AAAAGTCAACAAG
Vitvi01g01680	GSVIVG01010525001	VIT_01s0010g03930	chr01	22656051	22657322	WRKY	Vitvi18g01580	VviLAC75	341	353	-	9.26e-06	AAAAGTCAAAGTT
Vitvi01g01680	GSVIVG01010525001	VIT_01s0010g03930	chr01	22656051	22657322	WRKY	Vitvi18g02944	VviLAC78	1352	1364	-	1.26e-07	AAAAGTCAACGCT
Vitvi01g00347	GSVIVG01011819001	VIT_01s0011g04260	chr01	3858749	3862275	C3H	Vitvi18g02924	VviLAC68	1002	1016	+	8.08e-06	TCGAAAAAATCGGTG
Vitvi01g00347	GSVIVG01011819001	VIT_01s0011g04260	chr01	3858749	3862275	C3H	Vitvi18g03349	VviLAC112	445	459	+	5.33e-06	GCGAAGAAGGCGGAG
Vitvi01g00347	GSVIVG01011819001	VIT_01s0011g04260	chr01	3858749	3862275	C3H	Vitvi18g03356	VviLAC108	1488	1502	-	4.09e-06	CCGATGATTTCGGCG
Vitvi01g00347	GSVIVG01011819001	VIT_01s0011g04260	chr01	3858749	3862275	C3H	Vitvi18g03399	VviLAC115	712	726	-	9.65e-06	GCGAAAGTCCCGGAA
Vitvi15g01003	GSVIVG01027069001	VIT_15s0046g01140	chr15	18191021	18193470	WRKY	Vitvi07g01784	VviLAC20	1790	1800	+	3.15e-06	TGAAGTCAACG
Vitvi15g01003	GSVIVG01027069001	VIT_15s0046g01140	chr15	18191021	18193470	WRKY	Vitvi07g01791	VviLAC23	1808	1818	+	3.15e-06	TGAAGTCAACG
Vitvi15g01003	GSVIVG01027069001	VIT_15s0046g01140	chr15	18191021	18193470	WRKY	Vitvi13g00322	VviLAC40	219	229	+	7.51e-06	AAAAGTCAAAG
Vitvi15g01003	GSVIVG01027069001	VIT_15s0046g01140	chr15	18191021	18193470	WRKY	Vitvi18g01580	VviLAC75	343	353	-	7.51e-06	AAAAGTCAAAG
Vitvi15g01003	GSVIVG01027069001	VIT_15s0046g01140	chr15	18191021	18193470	WRKY	Vitvi18g02896	VviLAC57	1426	1436	+	7.99e-06	CGAAGTCAAAG
Vitvi15g01003	GSVIVG01027069001	VIT_15s0046g01140	chr15	18191021	18193470	WRKY	Vitvi18g02944	VviLAC78	1354	1364	-	5.49e-07	AAAAGTCAACG
Vitvi15g01003	GSVIVG01027069001	VIT_15s0046g01140	chr15	18191021	18193470	WRKY	Vitvi18g03058	VviLAC102	1697	1707	+	7.99e-06	CGAAGTCAAAG
Vitvi15g01003	GSVIVG01027069001	VIT_15s0046g01140	chr15	18191021	18193470	WRKY	Vitvi18g03060	VviLAC103	1696	1706	+	7.99e-06	CGAAGTCAAAG
Vitvi15g01003	GSVIVG01027069001	VIT_15s0046g01140	chr15	18191021	18193470	WRKY	Vitvi18g03065	VviLAC105	1710	1720	+	7.99e-06	CGAAGTCAAAG
Vitvi02g00673	GSVIVG01013182001	VIT_02s0012g01040	chr02	7120118	7122681	NAC	Vitvi02g00511	VviLAC3	1696	1710	-	1.18e-06	AGCTTGAGAGAGAAG
Vitvi02g00673	GSVIVG01013182001	VIT_02s0012g01040	chr02	7120118	7122681	NAC	Vitvi06g00591	VviLAC10	1841	1855	-	8.04e-07	TACTTGAGAGGCAAG
Vitvi02g00673	GSVIVG01013182001	VIT_02s0012g01040	chr02	7120118	7122681	NAC	Vitvi09g01875	VviLAC33	1836	1850	+	3.56e-06	TACTTCAAAATGAAG
Vitvi02g00673	GSVIVG01013182001	VIT_02s0012g01040	chr02	7120118	7122681	NAC	Vitvi13g00322	VviLAC40	597	611	+	9.07e-06	AACTTGTAGACGAAG
Vitvi02g00673	GSVIVG01013182001	VIT_02s0012g01040	chr02	7120118	7122681	NAC	Vitvi14g02615	VviLAC47	21	35	+	1.07e-06	TGCTTGGGGCCCAAG
Vitvi02g00673	GSVIVG01013182001	VIT_02s0012g01040	chr02	7120118	7122681	NAC	Vitvi18g01438	VviLAC53	642	656	+	7.77e-06	TGCTTGTCAAACAAG
Vitvi02g00673	GSVIVG01013182001	VIT_02s0012g01040	chr02	7120118	7122681	NAC	Vitvi18g01908	VviLAC107	227	241	+	1.98e-06	AACGTGGAGAGGAAG
Vitvi02g00673	GSVIVG01013182001	VIT_02s0012g01040	chr02	7120118	7122681	NAC	Vitvi18g02942	VviLAC77	1292	1306	-	4.1e-06	TTCTTGAAAATGAAG
Vitvi02g00673	GSVIVG01013182001	VIT_02s0012g01040	chr02	7120118	7122681	NAC	Vitvi18g02944	VviLAC78	726	740	-	4.1e-06	TTCTTGAAAATGAAG
Vitvi02g00673	GSVIVG01013182001	VIT_02s0012g01040	chr02	7120118	7122681	NAC	Vitvi18g02945	VviLAC79	789	803	-	4.1e-06	TTCTTGAAAATGAAG
Vitvi02g00673	GSVIVG01013182001	VIT_02s0012g01040	chr02	7120118	7122681	NAC	Vitvi18g03021	VviLAC86	786	800	-	4.1e-06	TTCTTGAAAATGAAG
Vitvi02g00673	GSVIVG01013182001	VIT_02s0012g01040	chr02	7120118	7122681	NAC	Vitvi18g03033	VviLAC96	1847	1861	+	1.98e-06	AACGTGGAGAGGAAG
Vitvi02g00673	GSVIVG01013182001	VIT_02s0012g01040	chr02	7120118	7122681	NAC	Vitvi18g03039	VviLAC98	769	783	-	4.1e-06	TTCTTGAAAATGAAG
Vitvi02g00673	GSVIVG01013182001	VIT_02s0012g01040	chr02	7120118	7122681	NAC	Vitvi18g03040	VviLAC99	797	811	-	4.1e-06	TTCTTGAAAATGAAG
Vitvi02g00673	GSVIVG01013182001	VIT_02s0012g01040	chr02	7120118	7122681	NAC	Vitvi18g03041	VviLAC100	784	798	-	4.1e-06	TTCTTGAAAATGAAG
Vitvi02g00673	GSVIVG01013182001	VIT_02s0012g01040	chr02	7120118	7122681	NAC	Vitvi18g03058	VviLAC102	1858	1872	+	1.98e-06	AACGTGGAGAGGAAG
Vitvi02g00673	GSVIVG01013182001	VIT_02s0012g01040	chr02	7120118	7122681	NAC	Vitvi18g03060	VviLAC103	1857	1871	+	1.98e-06	AACGTGGAGAGGAAG
Vitvi02g00673	GSVIVG01013182001	VIT_02s0012g01040	chr02	7120118	7122681	NAC	Vitvi18g03061	VviLAC104	104	118	+	1.98e-06	AACGTGGAGAGGAAG
Vitvi02g00673	GSVIVG01013182001	VIT_02s0012g01040	chr02	7120118	7122681	NAC	Vitvi18g03067	VviLAC106	1860	1874	+	1.98e-06	AACGTGGAGAGGAAG
Vitvi02g00673	GSVIVG01013182001	VIT_02s0012g01040	chr02	7120118	7122681	NAC	Vitvi18g03341	VviLAC109	224	238	-	4e-06	TTCTTGAAAGTGAAG
Vitvi02g00673	GSVIVG01013182001	VIT_02s0012g01040	chr02	7120118	7122681	NAC	Vitvi18g03345	VviLAC111	320	334	-	4e-06	TTCTTGAAAGTGAAG
Vitvi02g00673	GSVIVG01013182001	VIT_02s0012g01040	chr02	7120118	7122681	NAC	Vitvi18g03356	VviLAC108	1857	1871	+	1.98e-06	AACGTGGAGAGGAAG
Vitvi14g01960	GSVIVG01011417001	VIT_14s0108g00830	chr14	29512172	29513717	MYB	Vitvi03g00217	VviLAC4	1428	1442	-	9.5e-09	TCCCCACCCACCACC
Vitvi14g01960	GSVIVG01011417001	VIT_14s0108g00830	chr14	29512172	29513717	MYB	Vitvi04g01317	VviLAC7	1265	1279	+	7.5e-06	CCCCCCCCCACCCCC
Vitvi14g01960	GSVIVG01011417001	VIT_14s0108g00830	chr14	29512172	29513717	MYB	Vitvi06g01033	VviLAC12	756	770	-	8.88e-08	TCCCCAACCATCACC
Vitvi14g01960	GSVIVG01011417001	VIT_14s0108g00830	chr14	29512172	29513717	MYB	Vitvi07g01308	VviLAC16	1035	1049	+	6.71e-06	ACCTCCACCACCACC
Vitvi14g01960	GSVIVG01011417001	VIT_14s0108g00830	chr14	29512172	29513717	MYB	Vitvi08g00260	VviLAC24	1084	1098	-	1.33e-06	CCCACAACTACCAAT
Vitvi14g01960	GSVIVG01011417001	VIT_14s0108g00830	chr14	29512172	29513717	MYB	Vitvi08g00260	VviLAC24	1750	1764	+	9.95e-06	CCACTAACTACTAAC
Vitvi14g01960	GSVIVG01011417001	VIT_14s0108g00830	chr14	29512172	29513717	MYB	Vitvi12g00382	VviLAC36	162	176	+	7.5e-06	CACACAACTGCCATC
Vitvi14g01960	GSVIVG01011417001	VIT_14s0108g00830	chr14	29512172	29513717	MYB	Vitvi17g00227	VviLAC50	1315	1329	+	6.63e-07	CCACCAACCACCATA
Vitvi14g01960	GSVIVG01011417001	VIT_14s0108g00830	chr14	29512172	29513717	MYB	Vitvi17g00227	VviLAC50	1560	1574	+	7.68e-06	TCCACACCAACCACC
Vitvi14g01960	GSVIVG01011417001	VIT_14s0108g00830	chr14	29512172	29513717	MYB	Vitvi17g00227	VviLAC50	1563	1577	+	6.27e-08	ACACCAACCACCAAC
Vitvi14g01960	GSVIVG01011417001	VIT_14s0108g00830	chr14	29512172	29513717	MYB	Vitvi18g00137	VviLAC51	1305	1319	+	2.85e-06	TTCACACCCACCATC
Vitvi14g01960	GSVIVG01011417001	VIT_14s0108g00830	chr14	29512172	29513717	MYB	Vitvi18g00137	VviLAC51	1974	1988	+	9.95e-06	CTCCCCACCATCACC
Vitvi14g01960	GSVIVG01011417001	VIT_14s0108g00830	chr14	29512172	29513717	MYB	Vitvi18g01778	VviLAC93	640	654	-	8.33e-06	CCTCCACCTACCCTC
Vitvi14g01960	GSVIVG01011417001	VIT_14s0108g00830	chr14	29512172	29513717	MYB	Vitvi18g01839	VviLAC101	1143	1157	+	1.47e-06	GCCCCAACCATCACA
Vitvi14g01960	GSVIVG01011417001	VIT_14s0108g00830	chr14	29512172	29513717	MYB	Vitvi18g02924	VviLAC68	1819	1833	-	6.87e-06	CACCCACCAACCAAC
Vitvi14g01960	GSVIVG01011417001	VIT_14s0108g00830	chr14	29512172	29513717	MYB	Vitvi18g02924	VviLAC68	1823	1837	-	4.87e-07	TTTCCACCCACCAAC
Vitvi14g01960	GSVIVG01011417001	VIT_14s0108g00830	chr14	29512172	29513717	MYB	Vitvi18g02927	VviLAC71	286	300	-	2.33e-06	ATTTCAACCACCTCC
Vitvi14g01960	GSVIVG01011417001	VIT_14s0108g00830	chr14	29512172	29513717	MYB	Vitvi18g02936	VviLAC74	1545	1559	+	7.96e-06	AACACAACCACCACA
Vitvi14g01960	GSVIVG01011417001	VIT_14s0108g00830	chr14	29512172	29513717	MYB	Vitvi18g02936	VviLAC74	260	274	-	2.71e-06	CTACCAACCGCTATC
Vitvi14g01960	GSVIVG01011417001	VIT_14s0108g00830	chr14	29512172	29513717	MYB	Vitvi18g03021	VviLAC86	1488	1502	+	5.53e-08	GCCCCAACCACCAAA
Vitvi14g01960	GSVIVG01011417001	VIT_14s0108g00830	chr14	29512172	29513717	MYB	Vitvi18g03022	VviLAC87	1527	1541	+	1.85e-07	CCACCAACCACCAAA
Vitvi14g01960	GSVIVG01011417001	VIT_14s0108g00830	chr14	29512172	29513717	MYB	Vitvi18g03024	VviLAC88	1583	1597	+	3.5e-06	CCGCCAACCACCCAA
Vitvi14g01960	GSVIVG01011417001	VIT_14s0108g00830	chr14	29512172	29513717	MYB	Vitvi18g03027	VviLAC92	1023	1037	-	4.83e-06	CACCCACCCAACTCC
Vitvi14g01960	GSVIVG01011417001	VIT_14s0108g00830	chr14	29512172	29513717	MYB	Vitvi18g03027	VviLAC92	1440	1454	+	1.85e-07	CCACCAACCACCAAA
Vitvi14g01960	GSVIVG01011417001	VIT_14s0108g00830	chr14	29512172	29513717	MYB	Vitvi18g03028	VviLAC94	1438	1452	+	1.85e-07	CCACCAACCACCAAA
Vitvi14g01960	GSVIVG01011417001	VIT_14s0108g00830	chr14	29512172	29513717	MYB	Vitvi18g03032	VviLAC95	1438	1452	+	1.85e-07	CCACCAACCACCAAA
Vitvi14g01960	GSVIVG01011417001	VIT_14s0108g00830	chr14	29512172	29513717	MYB	Vitvi18g03033	VviLAC96	1502	1516	+	3.27e-07	CCCTCAACCACCAAA
Vitvi14g01960	GSVIVG01011417001	VIT_14s0108g00830	chr14	29512172	29513717	MYB	Vitvi18g03035	VviLAC97	1527	1541	+	1.47e-06	GCCCCAACCATCACA
Vitvi14g01960	GSVIVG01011417001	VIT_14s0108g00830	chr14	29512172	29513717	MYB	Vitvi18g03061	VviLAC104	1880	1894	-	1.83e-06	GTTCCAACCACTATC
Vitvi14g01960	GSVIVG01011417001	VIT_14s0108g00830	chr14	29512172	29513717	MYB	Vitvi18g03349	VviLAC112	277	291	+	8.84e-06	TTCCCAACCGAAACC
Vitvi14g01960	GSVIVG01011417001	VIT_14s0108g00830	chr14	29512172	29513717	MYB	Vitvi18g03356	VviLAC108	1480	1494	+	1.45e-06	CCCCCAACCGCCGAA
Vitvi15g00735	GSVIVG01027621001	VIT_15s0048g00830	chr15	14983081	14985200	LBD	Vitvi02g00511	VviLAC3	1645	1663	-	4.46e-06	TCTCATCCGGTTCTTCCGT
Vitvi15g00735	GSVIVG01027621001	VIT_15s0048g00830	chr15	14983081	14985200	LBD	Vitvi06g01827	VviLAC13	30	48	+	6.04e-06	GCACCTCCAAATTTTCAGC
Vitvi15g00735	GSVIVG01027621001	VIT_15s0048g00830	chr15	14983081	14985200	LBD	Vitvi07g01307	VviLAC15	1469	1487	-	2.9e-06	TTACCGCAGCATTCCCCGC
Vitvi15g00735	GSVIVG01027621001	VIT_15s0048g00830	chr15	14983081	14985200	LBD	Vitvi18g03349	VviLAC112	445	463	-	2.22e-06	TCTTCTCCGCCTTCTTCGC
Vitvi11g01188	GSVIVG01029265001	VIT_11s0052g00450	chr11	18121794	18123112	WRKY	Vitvi07g01784	VviLAC20	1789	1802	-	9.86e-06	ATCGTTGACTTCAA
Vitvi11g01188	GSVIVG01029265001	VIT_11s0052g00450	chr11	18121794	18123112	WRKY	Vitvi07g01787	VviLAC21	1322	1335	-	2.48e-06	GGCGTTGACTTAAG
Vitvi11g01188	GSVIVG01029265001	VIT_11s0052g00450	chr11	18121794	18123112	WRKY	Vitvi07g01791	VviLAC23	1807	1820	-	9.86e-06	ATCGTTGACTTCAA
Vitvi11g01188	GSVIVG01029265001	VIT_11s0052g00450	chr11	18121794	18123112	WRKY	Vitvi09g01875	VviLAC33	421	434	+	8.39e-06	CTTGTTGACTTTTT
Vitvi11g01188	GSVIVG01029265001	VIT_11s0052g00450	chr11	18121794	18123112	WRKY	Vitvi13g00321	VviLAC39	493	506	-	8.63e-06	GCAGTTGACTATTG
Vitvi11g01188	GSVIVG01029265001	VIT_11s0052g00450	chr11	18121794	18123112	WRKY	Vitvi13g00322	VviLAC40	218	231	-	6.85e-06	CTCTTTGACTTTTG
Vitvi11g01188	GSVIVG01029265001	VIT_11s0052g00450	chr11	18121794	18123112	WRKY	Vitvi18g01580	VviLAC75	341	354	+	7.46e-06	AACTTTGACTTTTA
Vitvi11g01188	GSVIVG01029265001	VIT_11s0052g00450	chr11	18121794	18123112	WRKY	Vitvi18g02944	VviLAC78	1352	1365	+	4.34e-08	AGCGTTGACTTTTC
Vitvi11g01188	GSVIVG01029265001	VIT_11s0052g00450	chr11	18121794	18123112	WRKY	Vitvi18g03024	VviLAC88	1097	1110	-	3.65e-06	GGAGTTGACTTTAA
Vitvi11g01188	GSVIVG01029265001	VIT_11s0052g00450	chr11	18121794	18123112	WRKY	Vitvi18g03058	VviLAC102	1647	1660	+	5.96e-06	GTAGTTGACTTTCA
Vitvi11g01188	GSVIVG01029265001	VIT_11s0052g00450	chr11	18121794	18123112	WRKY	Vitvi18g03065	VviLAC105	1679	1692	+	5.96e-06	GTAGTTGACTTTCA
Vitvi01g00249	GSVIVG01011942001	VIT_01s0011g03110	chr01	2781518	2783517	G2-like	Vitvi04g01317	VviLAC7	269	279	-	5.35e-06	AGAATCTTCCA
Vitvi15g01027	GSVIVG01027040001	VIT_15s0046g01440	chr15	18416554	18423462	bZIP	Vitvi01g00397	VviLAC1	425	439	-	8.91e-06	CTCCACGTGTCCCTT
Vitvi15g01027	GSVIVG01027040001	VIT_15s0046g01440	chr15	18416554	18423462	bZIP	Vitvi01g00398	VviLAC2	331	345	-	8.91e-06	CTCCACGTGTCCCTT
Vitvi15g01027	GSVIVG01027040001	VIT_15s0046g01440	chr15	18416554	18423462	bZIP	Vitvi18g02940	VviLAC76	1630	1644	-	2.55e-06	CGCCACGTGTCAATA
Vitvi15g01027	GSVIVG01027040001	VIT_15s0046g01440	chr15	18416554	18423462	bZIP	Vitvi18g02949	VviLAC82	1706	1720	-	8.62e-06	CGCCACGTATCAATA
Vitvi15g01027	GSVIVG01027040001	VIT_15s0046g01440	chr15	18416554	18423462	bZIP	Vitvi18g02953	VviLAC83	915	929	-	8.62e-06	CGCCACGTATCAATA
Vitvi15g01027	GSVIVG01027040001	VIT_15s0046g01440	chr15	18416554	18423462	bZIP	Vitvi18g02954	VviLAC84	1692	1706	-	8.62e-06	CGCCACGTATCAATA
Vitvi15g01027	GSVIVG01027040001	VIT_15s0046g01440	chr15	18416554	18423462	bZIP	Vitvi18g03058	VviLAC102	688	702	+	4.57e-06	TGCCACGTAGACTTA
Vitvi15g01027	GSVIVG01027040001	VIT_15s0046g01440	chr15	18416554	18423462	bZIP	Vitvi18g03060	VviLAC103	687	701	+	4.57e-06	TGCCACGTAGACTTA
Vitvi15g01027	GSVIVG01027040001	VIT_15s0046g01440	chr15	18416554	18423462	bZIP	Vitvi18g03065	VviLAC105	52	66	+	4.57e-06	TGCCACGTAGACTTA
Vitvi15g01027	GSVIVG01027040001	VIT_15s0046g01440	chr15	18416554	18423462	bZIP	Vitvi18g03067	VviLAC106	734	748	+	4.57e-06	TGCCACGTAGACTTA
Vitvi06g01516	GSVIVG01036090001	VIT_06s0080g00790	chr06	21931883	21933278	MYB	Vitvi12g00923	VviLAC37	1757	1766	+	1.79e-06	CGGATAAGGG
Vitvi06g01516	GSVIVG01036090001	VIT_06s0080g00790	chr06	21931883	21933278	MYB	Vitvi18g01733	VviLAC85	1097	1106	+	8.96e-07	CGGATAAGGT
Vitvi08g01710	GSVIVG01033531001	VIT_08s0007g06160	chr08	19963578	19968190	bZIP	Vitvi18g02906	VviLAC60	1302	1316	+	5.79e-06	GTTCATGACGTGATC
Vitvi16g01362	GSVIVG01038619001	VIT_16s0098g01170	chr16	22959190	22960506	HD-ZIP	Vitvi06g01827	VviLAC13	1045	1054	+	1.17e-06	GCCCAATCAA
Vitvi16g01362	GSVIVG01038619001	VIT_16s0098g01170	chr16	22959190	22960506	HD-ZIP	Vitvi10g01638	VviLAC34	1356	1365	-	2.34e-06	CCCCAATCAA
Vitvi16g01362	GSVIVG01038619001	VIT_16s0098g01170	chr16	22959190	22960506	HD-ZIP	Vitvi10g01638	VviLAC34	521	530	-	7.02e-06	GACCAATCAA
Vitvi16g01362	GSVIVG01038619001	VIT_16s0098g01170	chr16	22959190	22960506	HD-ZIP	Vitvi16g00715	VviLAC49	1736	1745	-	5.92e-06	CCCCAATCAC
Vitvi16g01362	GSVIVG01038619001	VIT_16s0098g01170	chr16	22959190	22960506	HD-ZIP	Vitvi18g02927	VviLAC71	1476	1485	-	9.22e-06	AGCCAATCAA
Vitvi16g01362	GSVIVG01038619001	VIT_16s0098g01170	chr16	22959190	22960506	HD-ZIP	Vitvi18g03065	VviLAC105	270	279	+	1.17e-06	GCCCAATCAA
