# Supplementary material for: Identification of Grape Laccase Genes and Their Potential Role in Secondary Metabolite Synthesis
Source: Int J Mol Sci. 2024 Sep 30;25(19):10574. doi: 10.3390/ijms251910574 (PMC11476532; doi:10.3390/ijms251910574)
Supplement: Supplementary file 1 [file ijms-25-10574-s001.zip › Table S4 Primers.xlsx]

## Sheet: Sheet2
Table S4. The sequences of the primers used in these experiments
geneID	oligonucleotide primers (5'-3')_F	oligonucleotide primers (5'-3')_R	Purpose or vector
VviLAC105	CCGAGCCACTGTTCATGGAG	AGCACTTCATCTCGAACCGC	qRT-PCR
VviLAC12	CCACGTTACCAACTCCTCCT	TGCTTCCACCATCACCATCT	qRT-PCR
VviLAC16	TGTTCCACATGCCTTGGTTG	TGGTTTTGGACAGTGGACAC	qRT-PCR
VviLAC18	TGCATTCCGTAATGGGCATG	ACGCCATGGTTTGATGGAAC	qRT-PCR
VviLAC4	CATGGTTGGTGCTGAAGACC	GGAAAGGTTCTGGCAAGCTG	qRT-PCR
VviLAC48	TGGCCTGGAGGAACATCAAC	GCCATGCCAGTGAATTGTGG	qRT-PCR
VviLAC53	AGAACAATGAGTGCGCCATG	ACACAGTGCCCAATCAAACC	qRT-PCR
VviLAC60	TGGCTGAATTGGGCATTGTG	TTGGCATGGGGTGAAAATGC	qRT-PCR
VviLAC62	ACCATTCACTGTGAGCATGC	ACACAGTGCCCAATTCAACC	qRT-PCR
